# Supplementary material for: Accuracy of the Modified Finnish Diabetes Risk Score (Modified FINDRISC) for detecting metabolic syndrome: Findings from the Indonesian national health survey
Source: PLoS One. 2025 Feb 12;20(2):e0314824. doi: 10.1371/journal.pone.0314824 (PMC11819590; doi:10.1371/journal.pone.0314824)
Supplement: S1 Dataset — (XLSX) [file pone.0314824.s001.xlsx]

## Sheet: Sheet1
													FINDRISC								Metabolic syndrome
No	Age (years)	Gender	Education	Occupation	Residential area	BMI	Waist (cm)	Triglycerides (mg/dL)	HDL (mg/dL)	LDL (mg/dL)	Total cholesterol (mg/dL)	Fasting blood glucose (mg/dL)	Findrisc_1	Findrisc_2	Findrisc_3	Findrisc_4	Findrisc_5	Findrisc_6	Findrisc_7	Findrisc_8	NCEP-ATP III	IDF
1	46	Male	High school	3	Rural	24.0731	57.9	185	63	123	219	94	2	0	0	0	0	2	0	0	No	No
2	46	Male	High school	3	Rural	18.0508	68.2	79	45	84	153	104	2	0	0	2	0	0	0	0	No	No
3	40	Female	High school	3	Rural	19.3922	62.5	103	48	73	144	83	0	0	0	0	0	0	0	0	No	No
4	50	Male	High school	3	Rural	24.6892	78.2	90	52	101	171	86	2	0	0	0	1	0	0	0	No	No
5	40	Female	High school	3	Rural	32.3804	74.3	127	49	177	225	96	0	3	0	0	0	0	0	0	No	No
6	55	Female	Elementary School	3	Rural	26.8851	83.1	136	45	80	145	97	3	1	4	0	1	2	0	0	Yes	Yes
7	32	Male	High school	3	Rural	20.3058	75.9	49	59	47	115	100	0	0	0	0	1	0	0	0	No	No
8	23	Male	High school	3	Rural	22.2713	76.1	162	36	95	138	89	0	0	0	2	1	0	0	0	Yes	No
9	50	Female	High school	3	Rural	26.451	89.9	74	55	109	205	90	2	1	4	0	1	0	0	0	No	No
10	23	Female	High school	1	Rural	23.8821						82	0	0		0	1	0	0	0	No	No
11	40	Female	Elementary School	3	Rural	28.9435	95	112	54	104	200	90	0	3	4	0	0	0	0	0	No	No
12	43	Female	Elementary School	3	Rural	36.2439	100.3	125	39	124	170	94	0	3	4	0	1	0	0	0	No	No
13	59	Female	Elementary School	1	Rural	22.6368	77.5	98	51	110	187	85	3	0	0	0	0	0	0	0	No	No
14	72	Male	Elementary School	1	Rural	25.893	89.7	55	70	68	151	99	4	1	0	0	0	0	0	0	No	No
15	71	Female	Elementary School	1	Rural	18.1862	64.6	122	39	130	221	95	4	0	0	0	0	0	0	0	No	No
16	41	Female	Elementary School	3	Rural	23.5622	74.5	70	46	75	144	105	0	0	0	0	1	0	0	0	Yes	No
17	42	Female	Elementary School	1	Rural	36.7268	90.3	236	75	152	265	199	0	3	4	0	0	0	5	0	Yes	Yes
18	29	Female	Elementary School	1	Rural	28.0917	86.5	49	57	52	125	100	0	3	4	0	1	0	0	0	Yes	Yes
19	65	Male	Elementary School	3	Rural	24.3678	81	172	31	145	224	103	4	0	0	0	0	2	0	0	Yes	No
20	65	Female	Elementary School	1	Rural	19.839	60.7	165	43	134	254	105	4	0	0	0	0	0	0	0	Yes	No
21	22	Male	High school	3	Rural	19.8543	67.4	98	46	103	184	96	0	0	0	0	0	0	0	0	No	No
22	32	Male	High school	3	Rural	20.1189	75.7	49	46	87	148	92	0	0	0	2	0	0	0	0	No	No
23	30	Female	High school	1	Rural	26.2123	84.5	61	122	77	150	95	0	1	4	0	0	0	0	0	No	No
24	35	Female	Elementary School	3	Rural	20.787	70.8	152	46	69	139	93	0	0	0	0	1	0	0	0	No	No
25	28	Female	High school	1	Rural	22.7252	70.3	70	60	57	148	102	0	0	0	0	1	0	0	0	No	No
26	54	Female	Elementary School	3	Rural	29.635	87.9	195	49	100	180	91	2	3	4	0	0	0	0	0	Yes	Yes
27	53	Female	Elementary School	3	Rural	19.2005	73.2	141	42	101	160	84	2	0	0	0	1	0	0	0	No	No
28	27	Female	High school	3	Rural	19.0443	66	111	47	70	136	84	0	0	0	0	1	0	0	0	No	No
29	22	Female	High school	3	Rural	23.2022	73.2	136	50	79	143	85	0	0	0	0	0	0	0	0	No	No
30	33	Male	High school	3	Rural	20.5689	67.9	80	40	96	137	103	0	0	0	0	0	0	0	0	No	No
31	40	Female	Elementary School	3	Rural	23.2091	78.3	229	36	115	176	96	0	0	0	0	0	2	0	0	Yes	No
32	37	Female	High school	3	Rural	28.4052	83.5	104	42	111	164	157	0	3	4	0	0	0	0	0	Yes	Yes
33	35	Female	High school	1	Rural	24.4068	64.2	91	44	148	211	91	0	0	0	0	1	0	0	0	No	No
34	34	Male	Diploma or higher	1	Rural	27.9172	91.9	242	34	114	164	101	0	3	4	2	0	0	0	0	Yes	Yes
35	30	Female	High school	1	Rural	24.9418	83.1	121	51	124	215	90	0	0	4	0	0	0	0	0	No	No
36	44	Male	High school	3	Rural	22.4219	75.9	230	33	130	186	132	0	0	0	0	0	0	0	0	Yes	No
37	39	Female	High school	3	Rural	24.2834	85.3	75	51	142	229	80	0	0	4	0	0	0	0	0	No	No
38	49	Male	High school	3	Rural	25.7245	88.9	243	37	141	211	86	2	1	0	0	1	2	0	5	Yes	No
39	45	Female	High school	3	Rural	24.046	80.2	105	55	166	213	156	2	0	4	0	0	0	5	0	Yes	Yes
40	63	Male	Diploma or higher	3	Rural	25.7682	85.9	88	50	65	122	92	3	1	0	0	0	0	0	0	No	No
41	61	Female	Elementary School	1	Rural	33.0162	100.1	136	60	158	237	91	3	3	4	0	0	2	0	0	No	No
42	41	Male	High school	3	Rural	22.3532	174.8	72	46	78	137	94	0	0	4	0	0	0	0	0	No	No
43	31	Female	High school	1	Rural	25.0084	72.6	66	70	107	182	98	0	1	0	0	0	0	0	0	No	No
44	31	Male	High school	3	Rural	24.687	85	118	35	117	160	98	0	0	0	0	1	0	0	0	No	No
45	29	Female	Diploma or higher	3	Rural	55.4491	89.1	93	44	80	140	85	0	3	4	0	1	0	0	0	No	No
46	41	Female	Elementary School	3	Rural	24.4267	87.5	144	62	126	264	95	0	0	4	0	1	0	0	0	No	No
47	75	Male	High school	3	Rural	18.6869	71.2	82	38	89	172	104	4	0	0	0	0	2	0	0	Yes	No
48	70	Female	Elementary School	3	Rural	22.8402	70.5	142	48	156	285	94	4	0	0	0	1	2	0	0	No	No
49	38	Male	High school	3	Rural	17.1329	65.5	81	33	47	96.2	112	0	0	0	0	1	0	0	0	No	No
50	30	Female	High school	3	Rural	25.861	89.1	178	46	195	341	94	0	1	4	0	1	0	0	0	Yes	Yes
51	50	Female	Elementary School	3	Rural	22.9144	75.5	109	48	151	240	106	2	0	0	0	1	0	0	5	Yes	No
52	23	Female	High school	1	Rural	18.4941	62.5	56	62	119	207	94	0	0	0	0	1	0	0	0	No	No
53	29	Female	Elementary School	3	Rural	36.3835	109.5	110	46	110	214	98	0	3	4	0	1	0	0	0	No	No
54	52	Female	Elementary School	3	Rural	24.6443	83.2	219	56	211	332	107	2	0	4	0	1	2	0	0	Yes	Yes
55	28	Male	High school	3	Rural	24.5066	70.9	173	42	145	217	102	0	0	0	0	1	0	0	0	No	No
56	20	Male	High school	1	Rural	18.2345	64.2	91	55	123	212	99	0	0	0	0	1	0	0	0	No	No
57	62	Female	Elementary School	3	Rural	14.4806	54.2	74	51	117	182	105	3	0	0	2	1	0	0	0	No	No
58	54	Female	High school	3	Rural	35.1765	94.4	110	58	128	223	88	2	3	4	0	1	2	0	0	No	No
59	47	Female	High school	1	Rural	27.3523	96.6	78	45	104	173	89	2	3	4	0	1	2	0	5	Yes	Yes
60	86	Female	Elementary School	1	Rural	25.2118	70.3	102	50	100	185	101	4	1	0	0	0	0	0	0	No	No
61	44	Female	High school	1	Rural	29.4012	105	212	46	96	198	163	0	3	4	0	0	2	0	0	Yes	Yes
62	32	Female	High school	1	Rural	27.9936	85.1	188	48	99	186	99	0	3	4	0	1	0	0	0	Yes	Yes
63	35	Female	High school	3	Rural	27.9595	91.5	141	48	95	176	82	0	3	4	0	1	2	0	0	Yes	Yes
64	34	Female	High school	1	Rural	25.4506	83.2	170	34	117	216	113	0	1	4	0	0	2	0	0	Yes	Yes
65	80	Female	Elementary School	1	Rural	23.998	98.5	200	27	96	173	97	4	0	4	0	1	0	0	0	Yes	Yes
66	43	Male	High school	3	Rural	18.5753	69.8	148	52	116	231	103	0	0	0	0	0	0	0	0	No	No
67	45	Female	High school	3	Rural	28.7195	77.2	82	43	112	174	89	2	3	0	0	0	0	0	0	No	No
68	48	Male	High school	3	Rural	21.3889	77.8	136	46	118	200	96	2	0	0	0	1	0	0	0	No	No
69	42	Female	High school	3	Rural	26.8901	88.2	128	50	148	240	103	0	1	4	0	1	2	0	0	Yes	Yes
70	52	Female	High school	1	Rural	25.5897	86.4	144	54	164	225	95	2	1	4	0	1	0	0	0	No	No
71	45	Female	Elementary School	1	Rural	27.9868	90.6	46	78	147	218	101	2	3	4	0	1	0	0	0	Yes	Yes
72	65	Female	Elementary School	1	Rural	22.9847	71.9	99	54	118	228	99	4	0	0	0	1	2	0	0	No	No
73	32	Female	Elementary School	1	Rural	22.89	68.5	79	58	85	167	100	0	0	0	0	1	0	0	0	No	No
74	39	Male	High school	3	Rural	34.1311	92.8	173	29	66	130	108	0	3	4	0	1	0	0	0	Yes	Yes
75	55	Male	Elementary School	3	Rural	20.623	68.1	67	59	77	140	101	3	0	0	0	1	0	0	0	No	No
76	45	Female	High school	1	Rural	27.6563	87.5	134	43	105	188	88	2	3	4	0	1	0	0	0	Yes	Yes
77	23	Female	High school	2	Rural	21.3487	69.5	69	54	102	161	82	0	0	0	0	1	0	0	0	No	No
78	59	Female	High school	3	Rural	25.9958	96	304	38	91	214	163	3	1	4	0	1	0	0	0	Yes	Yes
79	48	Female	High school	3	Rural	26.8697	94.5	147	61	112	206	117	2	1	4	0	1	0	0	0	No	No
80	21	Female	High school	1	Rural	23.2629	63.5	34	54	77	121	84	0	0	0	0	1	0	0	0	No	No
81	46	Female	Elementary School	3	Rural	25.7399	91					108	2	1	4	2	0	0	0	0	Yes	Yes
82	64	Male	Elementary School	3	Rural	23.9486	82.5	75	38	107	152	90	3	0	0	2	1	2	0	0	No	No
83	61	Female	Elementary School	3	Rural	26.05	83.2	118	54	111	210	105	3	1	4	2	1	0	0	0	Yes	Yes
84	61	Female	Elementary School	1	Rural	18.7138	63.2	69	29	65	106	87	3	0	0	2	0	0	0	0	No	No
85	71	Female	Elementary School	1	Rural	26.0862	92	71	73	106	177	135	4	1	4	2	1	2	5	0	Yes	Yes
86	36	Male	High school	3	Rural	29.9714	101.1	426	21	120	163	99	0	3	4	2	1	0	0	0	Yes	Yes
87	32	Female	High school	1	Rural	25.0443	93.1	182	36	118	205	194	0	1	4	2	1	0	5	0	Yes	Yes
88	25	Female	Diploma or higher	1	Rural	21.1151	72	43	49	84	124	96	0	0	0	0	0	0	0	0	No	No
89	41	Female	Diploma or higher	3	Rural	34.8497	105	221	41	99	213	84	0	3	4	0	1	2	0	0	Yes	Yes
90	39	Female	Elementary School	1	Rural	28.1779	94	94	41	103	210	90	0	3	4	0	0	0	0	0	No	No
91	40	Male	Diploma or higher	3	Rural	18.8874	73.1	131	47	107	180	96	0	0	0	0	0	0	0	0	No	No
92	30	Female	Diploma or higher	1	Rural	22.7399	78.3	90	36	70	147	90	0	0	0	0	1	0	0	0	No	No
93	34	Female	High school	1	Rural	23.7246	76.5	71	48	69	150	93	0	0	0	0	0	0	0	0	No	No
94	40	Female	High school	3	Rural	22.5164	62.5	38	47	199	314	82	0	0	0	0	0	0	0	0	No	No
95	19	Female	High school	1	Rural	17.3035	58	35	62	65	144	90	0	0	0	0	0	0	0	0	No	No
96	27	Female	Elementary School	1	Rural	27.2097	77	167	63	90	223	98	0	3	0	0	0	0	0	0	No	No
97	36	Female	Elementary School	1	Rural	24.0487	83	135	34	143	240	89	0	0	4	0	1	2	0	0	Yes	Yes
98	29	Female	High school	1	Rural	22.3711	73.2	81	43	101	211	82	0	0	0	0	1	0	0	0	No	No
99	72	Male	Elementary School	3	Rural	23.5664	84	176	29	112	152	94	4	0	0	2	1	2	0	0	Yes	No
100	37	Female	High school	1	Rural	22.2519	79.3					99	0	0	0	0	1	0	0	0	No	No
101	58	Female	Elementary School	3	Rural	19.0897	66.7					210	3	0	0	0	1	0	5	0	No	No
102	54	Male	High school	3	Rural	15.6909	64	121	43	112	178	93	2	0	0	0	1	0	0	0	No	No
103	50	Female	Elementary School	1	Rural	19.3848	63.2					100	2	0	0	0	0	0	0	0	No	No
104	26	Female	High school	1	Rural	19.9606	64.5					105	0	0	0	0	0	0	0	0	No	No
105	59	Female	Elementary School	3	Rural	19.6659	70.1					105	3	0	0	0	0	0	5	0	No	No
106	23	Female	Elementary School	1	Rural	29.7831	87.5					95	0	3	4	0	1	2	0	5	No	No
107	25	Female	Elementary School	1	Rural	24.9435	70.2	50	59	133	195	94	0	0	0	0	1	0	0	5	No	No
108	40	Female	High school	1	Rural	26.5379	66.8					91	0	1	0	0	1	0	0	0	No	No
109	52	Male	High school	3	Rural	19.2462	65.5	91	46	79	155	98	2	0	0	0	1	0	0	0	No	No
110	33	Male	High school	3	Rural	26.9409	76	151	44	132	204	95	0	1	0	0	1	2	0	0	No	No
111	33	Female	High school	1	Rural	18.9863	52					98	0	0	0	0	1	0	0	0	No	No
112	46	Female	Elementary School	3	Rural	23.1971	83	67	46	111	174	86	2	0	4	0	1	2	0	0	Yes	Yes
113	40	Female	High school	3	Rural	30.9593	91	182	41	165	264	97	0	3	4	0	0	0	0	0	Yes	Yes
114	48	Female	Elementary School	1	Rural	17.872	63	88	55	130	196	87	2	0	0	2	1	0	0	0	No	No
115	34	Female	Diploma or higher	3	Rural	22.0118	62	79	52	103	192	87	0	0	0	0	1	0	0	0	No	No
116	64	Female	Elementary School	3	Rural	23.8343	87.5	133	38	98	160	89	3	0	4	0	1	0	0	0	No	No
117	42	Male	Elementary School	3	Rural	23.1069	81.5	119	37	140	223	104	0	0	0	0	1	0	0	0	No	No
118	26	Female	Elementary School	1	Rural	31.1003	89	229	42	123	203	93	0	3	4	0	1	0	0	0	Yes	Yes
119	44	Female	Elementary School	3	Rural	24.4667	80	89	50	120	192	109	0	0	4	0	0	0	0	0	No	No
120	37	Female	Elementary School	1	Rural	22.9443	81	136	33	119	181	105	0	0	4	0	1	0	0	0	Yes	Yes
121	57	Female	Elementary School	3	Rural	22.9095	77	133	57	72	143	107	3	0	0	2	1	2	0	0	No	No
122	26	Female	High school	1	Rural	21.3868	70.2	92	56	128	214	94	0	0	0	0	1	0	0	0	No	No
123	19	Female	High school	1	Rural	25.793	78.7	74	65	141	221	97	0	1	0	0	0	0	0	0	No	No
124	25	Female	High school	1	Rural	28.5752	81.5	129	43	105	188	108	0	3	4	0	0	0	0	0	Yes	Yes
125	50	Female	Elementary School	3	Rural	25.1294	62.3	164	32	100	155	96	2	1	0	0	0	2	0	0	Yes	No
126	73	Male	Elementary School	3	Rural	18.5342	78.2	66	57	99	192	96	4	0	0	2	1	0	0	5	No	No
127	57	Female	Elementary School	3	Rural	25.0607	81.5	111	48	195	280	383	3	1	4	0	1	0	5	0	Yes	Yes
128	21	Female	High school	1	Rural	21.2283	67	49	63	82	154	93	0	0	0	0	1	0	0	5	No	No
129	58	Male	Elementary School	3	Rural	25.8791	95	166	36	85	141	119	3	1	4	0	1	0	0	0	Yes	Yes
130	48	Female	Elementary School	3	Rural	35.5306	110.5	124	34	117	176	117	2	3	4	0	1	0	0	0	Yes	Yes
131	69	Female	Elementary School	1	Rural	26.6195	81	45	25	36	60.6	103	4	1	4	0	1	2	5	0	Yes	Yes
132	34	Female	High school	1	Rural	31.3031	83.5	163	31	138	259	101	0	3	4	0	1	0	0	5	Yes	Yes
133	65	Female	Elementary School	1	Rural	21.3527	79.6	312	24	101	220	101	4	0	0	2	1	0	5	0	Yes	No
134	65	Male	Elementary School	1	Rural	23.786	86	100	48	120	184	100	4	0	0	2	1	0	5	0	No	No
135	39	Male	Elementary School	3	Rural	26.8498	93	122	40	160	216	93	0	1	4	2	0	0	0	5	No	No
136	42	Female	Elementary School	1	Rural	30.0346	88.5	2194	25	143	287	260	0	3	4	2	0	0	5	0	Yes	Yes
137	20	Male	High school	1	Rural	20.46	68	56	50	80	133	99	0	0	0	0	1	0	0	5	No	No
138	18	Female	High school	1	Rural	22.5545	71.8	54	64	128	198	86	0	0	0	0	0	0	0	5	No	No
139	44	Male	High school	3	Rural	22.3939	76	65	55	109	170	109	0	0	0	2	0	0	0	0	No	No
140	41	Female	Elementary School	1	Rural	24.5093	78.5	74	49	121	180	89	0	0	0	0	1	2	0	0	No	No
141	43	Female	Elementary School	3	Rural	23.7305	83.5	52	43	95	150	84	0	0	4	0	1	0	0	0	No	No
142	26	Female	High school	1	Rural	22.025	85	78	44	114	176	82	0	0	4	0	0	0	0	0	No	No
143	27	Female	High school	1	Rural	18.4951	75					91	0	0	0	0	1	0	0	0	No	No
144	52	Female	Elementary School	1	Rural	18.4627	85	103	51	151	223	80	2	0	4	0	1	0	0	0	No	No
145	44	Male	Elementary School	3	Rural	23.7435	83	171	40	154	229	84	0	0	0	0	1	0	0	0	No	No
146	39	Female	Elementary School	1	Rural	29.5226	100	57	40	104	167	80	0	3	4	0	1	0	0	0	Yes	Yes
147	69	Female	Elementary School	1	Rural	19.331	73	116	45	203	278	94	4	0	0	0	1	2	0	0	No	No
148	38	Female	Elementary School	3	Rural	26.628	88	80	37	129	229	93	0	1	4	0	1	2	0	0	Yes	Yes
149	54	Female	High school	3	Rural	20.5271	70					97	2	0	0	0	1	2	0	0	No	No
150	27	Female	High school	3	Rural	15.0202	82	47	77	72	160	90	0	0	4	0	1	0	0	0	No	No
151	44	Female	Elementary School	3	Rural	28.5647	106	148	45	157	239	85	0	3	4	0	1	0	0	0	No	No
152	28	Female	High school	3	Rural	20.1022	70.3	55	38	79	138	85	0	0	0	0	0	0	0	0	No	No
153	49	Female	Elementary School	3	Rural	23.899	87	56	59	133	214	83	2	0	4	0	1	2	0	0	No	No
154	32	Female	Diploma or higher	1	Rural	21.0677	84.5	50	59	138	220	90	0	0	4	0	0	0	0	0	No	No
155	32	Female	High school	1	Rural	28.8011	103	122	32	112	202	88	0	3	4	0	1	0	0	0	No	No
156	35	Male	Elementary School	3	Rural	24.3656	87					81	0	0	0	2	1	0	0	0	No	No
157	38	Male	High school	3	Rural	20.0924	74.2	108	40	121	209	102	0	0	0	0	1	0	0	0	No	No
158	31	Female	Elementary School	1	Rural	18.8657	73	57	57	103	206	93	0	0	0	0	1	0	0	0	No	No
159	76	Male	Elementary School	1	Rural	27.7224	101	69	39	102	187	96	4	3	4	0	1	0	0	0	Yes	Yes
160	54	Female	Elementary School	1	Rural	23.2075	94.5	127	47	129	228	84	2	0	4	0	1	0	0	0	No	No
161	57	Female	Elementary School	1	Rural	22.3972	76	93	60	90	202	87	3	0	0	0	0	0	0	5	No	No
162	66	Female	Elementary School	1	Rural	18.882	74	159	36	77	161	92	4	0	0	0	1	2	5	0	Yes	No
163	42	Female	Elementary School	1	Rural	32.1684	117	186	50	133	227	93	0	3	4	0	1	0	0	0	No	No
164	37	Female	Elementary School	3	Rural	28.9996	81.7	171	59	122	206	105	0	3	4	0	0	0	0	0	Yes	Yes
165	48	Female	Elementary School	3	Rural	27.0244	83.5	59	48	105	161	100	2	3	4	0	1	0	0	0	Yes	Yes
166	44	Female	Elementary School	3	Rural	21.5201	71.3	140	45	82	156	126	0	0	0	0	1	0	0	0	No	No
167	35	Female	High school	1	Rural	33.2572	94.5	134	36	118	176	112	0	3	4	0	0	0	0	0	Yes	Yes
168	44	Female	Elementary School	3	Rural	21.2486	60.7	53	47	96	163	89	0	0	0	0	1	0	0	0	No	No
169	28	Male	High school	3	Rural	20.9191	77	75	34	84	143	84	0	0	0	2	1	0	0	0	No	No
170	41	Male	Elementary School	3	Rural	29.4236	101	219	34	86	180	98	0	3	4	2	1	2	0	0	Yes	Yes
171	29	Female	Elementary School	1	Rural	21.8094	67.6	57	42	141	202	95	0	0	0	0	1	0	0	0	No	No
172	41	Female	Elementary School	3	Rural	19.6997	64.5	90	45	96	165	94	0	0	0	0	0	0	0	0	No	No
173	81	Male	Elementary School	3	Rural	19.9555	78	62	57	93	196	96	4	0	0	0	1	0	0	0	No	No
174	73	Female	Elementary School	3	Rural	24.9539	80.5	71	54	104	219	88	4	0	4	0	1	0	0	0	No	No
175	38	Male	Elementary School	3	Rural	20.8848	75	62	36	70	137	90	0	0	0	2	1	0	0	0	No	No
176	36	Female	Elementary School	3	Rural	30.6487	102.2	103	66	124	208	195	0	3	4	0	1	0	0	0	Yes	Yes
177	72	Female	Elementary School	1	Rural	17.6178	50.5	99	52	117	216	96	4	0	0	0	1	0	0	0	No	No
178	47	Female	Elementary School	1	Rural	34.003	110.3					106	2	3	4	0	1	0	0	0	Yes	Yes
179	45	Male	Elementary School	3	Rural	30.8436	106	109	40	147	228	91	2	3	4	2	1	2	0	0	No	No
180	47	Male	Elementary School	3	Rural	23.4176	81	267	44	103	225	109	2	0	0	0	0	2	0	0	Yes	No
181	29	Female	Elementary School	3	Rural	19.0141	56	72	54	84	198	83	0	0	0	0	1	0	0	0	No	No
182	59	Male	Elementary School	3	Rural	25.1389	91.5	202	43	108	215	107	3	1	4	0	1	0	0	0	Yes	Yes
183	49	Male	High school	3	Rural	26.487	93.5	255	36	130	256	115	2	1	4	0	0	2	0	0	Yes	Yes
184	38	Female	High school	3	Rural	28.6032	78.2	96	54	81	189	100	0	3	0	0	0	2	0	0	No	No
185	25	Female	Elementary School	3	Rural	26.5257	80.5	90	32	65	133	88	0	1	4	0	1	0	0	0	No	No
186	44	Female	Elementary School	3	Rural	29.8922	89.2	71	35	109	216	101	0	3	4	0	1	0	0	0	Yes	Yes
187	82	Male	Elementary School	3	Rural	18.5791	70	92	43	88	207	104	4	0	0	0	1	2	0	0	No	No
188	72	Female	Elementary School	1	Rural	22.9568	89.7	254	44	118	271	210	4	0	4	2	1	2	0	0	Yes	Yes
189	37	Female	High school	3	Rural	21.0916	73.5	88	46	123	186.6	82	0	0	0	0	1	0	0	0	No	No
190	71	Male	Elementary School	3	Rural	18.4571	72.5	94	45	35	98.8	92	4	0	0	0	1	0	0	0	No	No
191	75	Female	Elementary School	3	Rural	17.3472	67	65	51	131	195	82	4	0	0	0	1	0	0	0	No	No
192	49	Female	High school	3	Rural	26.8161	87.5	237	31	108	186.4	96	2	1	4	0	1	2	0	0	Yes	Yes
193	55	Female	Elementary School	3	Rural	23.269	80	151	56	116	202.2	82	3	0	4	0	1	2	0	0	Yes	Yes
194	40	Male	High school	3	Rural	25.0779	86	325	30	109	204	96	0	1	0	0	1	0	0	5	No	No
195	66	Female	High school	3	Rural	21.2447	85.5	150	51	153	234	215	4	0	4	0	1	0	5	0	Yes	Yes
196	32	Male	High school	3	Rural	20.4473	74	85	49	121	187	79	0	0	0	0	1	0	0	0	No	No
197	48	Male	High school	3	Rural	21.5872	77					93	2	0	0	0	1	0	0	0	No	No
198	68	Female	Elementary School	1	Rural	15.8747	62					85	4	0	0	0	1	0	0	0	No	No
199	47	Female	Diploma or higher	3	Rural	27.2088	83					84	2	3	4	0	1	0	0	0	No	No
200	38	Female	High school	3	Rural	27.0414	85					87	0	3	4	0	1	2	0	0	No	No
201	68	Male	Elementary School	3	Rural	19.3946	70.4					103	4	0	0	0	1	0	0	0	No	No
202	63	Female	Elementary School	3	Rural	27.2384	89.3					99	3	3	4	0	1	0	0	0	No	No
203	42	Male	High school	3	Rural	24.1322	82					90	0	0	0	0	1	0	0	0	No	No
204	44	Female	High school	3	Rural	23.0407	80					92	0	0	4	0	1	0	0	0	No	No
205	46	Male	Elementary School	3	Rural	22.6157	84					98	2	0	0	2	1	0	0	0	No	No
206	41	Female	Elementary School	3	Rural	25.2641	85					96	0	1	4	0	1	0	0	0	No	No
207	34	Male	High school	3	Rural	27.6468	88					105	0	3	0	0	1	2	0	0	No	No
208	32	Female	High school	1	Rural	16	56					90	0	0	0	0	1	0	0	0	No	No
209	61	Male	Elementary School	3	Rural	32.8327	115					101	3	3	4	2	1	0	0	0	No	No
210	52	Female	High school	3	Rural	22.2659	75.9					200	2	0	0	0	1	2	0	0	No	No
211	72	Male	High school	3	Rural	21.1716	89					101	4	0	0	2	1	0	0	0	No	No
212	55	Male	High school	3	Rural	20.2192	86					92	3	0	0	0	1	0	0	0	No	No
213	51	Female	Diploma or higher	3	Rural	23.8562	76					94	2	0	0	0	1	0	0	0	No	No
214	25	Female	Diploma or higher	3	Rural	22.6652	72					102	0	0	0	0	1	0	0	0	No	No
215	27	Female	High school	3	Rural	19.4258	61					83	0	0	0	0	1	0	0	0	No	No
216	57	Female	High school	3	Rural	24.031	86					104	3	0	4	0	1	0	0	0	Yes	Yes
217	31	Male	High school	3	Rural	25.3939	93					86	0	1	4	0	1	0	0	0	No	No
218	29	Female	High school	3	Rural	29.5606	98					96	0	3	4	0	1	0	0	0	No	No
219	45	Female	High school	3	Rural	26.5489	83.5					89	2	1	4	0	1	2	0	0	No	No
220	49	Female	High school	3	Rural	31.7534	68	70	54	124	192	84	2	3	0	0	1	0	0	0	No	No
221	36	Female	High school	3	Rural	31.5337	92.5	128	48	132	205.6	88	0	3	4	0	1	0	0	0	Yes	Yes
222	46	Female	Elementary School	3	Rural	30.4776	94.5	66	58	151	222.2	98	2	3	4	0	1	0	0	0	No	No
223	23	Female	High school	2	Rural	30.1988	93.5	106	42	150	213.2	85	0	3	4	0	1	0	0	0	No	No
224	59	Female	Elementary School	3	Rural	22.251	78.5	150	30	74	134	83	3	0	0	0	1	0	0	0	No	No
225	34	Female	High school	3	Rural	18.036	64.5	54	53	86	149.8	81	0	0	0	0	1	0	0	0	No	No
226	64	Male	High school	3	Rural	24.9911	89	79	47	111	173.8	95	3	0	0	0	1	0	0	0	No	No
227	43	Male	High school	3	Rural	22.2919	79	87	48	98	163.4	83	0	0	0	0	1	0	5	0	No	No
228	53	Male	High school	3	Rural	26.3941	83	96	39	119	177.2	96	2	1	0	0	1	0	0	0	No	No
229	33	Male	Elementary School	3	Rural	23.9337	76	37	51	101	159.4	77	0	0	0	0	1	0	0	0	No	No
230	27	Female	Diploma or higher	3	Rural	22.1834	76.5					84	0	0	0	0	1	0	0	0	No	No
231	37	Female	Elementary School	3	Rural	30.838	88	132	65	266	357.4	91	0	3	4	0	1	2	0	0	No	No
232	47	Male	High school	3	Rural	18.337	70	85	36	79	132	127	2	0	0	0	1	0	0	0	Yes	No
233	45	Male	High school	3	Rural	21.1461	76	69	47	79	139.8	98	2	0	0	0	1	0	0	0	No	No
234	65	Female	High school	1	Rural	41.627	101	105	35	124	180	90	4	3	4	0	1	0	0	5	No	No
235	52	Male	High school	3	Rural	28.4422	90.5	65	31	151	195	95	2	3	4	0	1	2	0	0	Yes	Yes
236	47	Female	Elementary School	1	Rural	23.531	78.2	48	45	146	200.6	101	2	0	0	0	1	0	0	0	No	No
237	50	Female	High school	1	Rural	22.2127	92	132	59	167	252.4	103	2	0	4	0	1	0	0	0	No	No
238	63	Male	Elementary School	3	Rural	33.0372	108	121	38	125	187.2	96	3	3	4	0	1	2	0	0	Yes	Yes
239	50	Female	Elementary School	1	Rural	25.3508	93	69	51	102	166.8	102	2	1	4	0	1	0	0	0	No	No
240	35	Male	Elementary School	3	Rural	17.0491	62.5	37	68	99	174.4	97	0	0	0	0	1	0	0	0	No	No
241	33	Female	High school	1	Rural	19.3208	71	57	48	81	140.4	94	0	0	0	0	1	0	0	0	No	No
242	58	Male	Elementary School	3	Rural	18.7538	69	89	40	121	189	114	3	0	0	0	1	0	0	0	No	No
243	59	Female	Elementary School	1	Rural	26.8629	96					99	3	1	4	0	1	0	0	0	No	No
244	67	Female	High school	3	Rural	20.1767	86.5	166	49	160	226	95	4	0	4	0	1	2	0	0	Yes	Yes
245	37	Female	Diploma or higher	3	Rural	27.1638	83	126	34	140	173	87	0	3	4	0	1	0	5	0	No	No
246	24	Male	High school	3	Rural	20.1045	70.5	114	35	134	174	89	0	0	0	0	1	0	0	5	No	No
247	51	Male	Elementary School	3	Rural	20.6754	83	58	77	90	166	95	2	0	0	2	1	2	0	0	No	No
248	44	Female	Elementary School	3	Rural	21.9531	70	90	58	135	204	100	0	0	0	0	1	0	0	0	No	No
249	87	Male	Elementary School	3	Rural	21.3618	58	119	75	127	218	111	4	0	0	0	1	0	0	0	No	No
250	32	Male	High school	3	Rural	28.5347	90					103	0	3	4	0	1	0	0	0	Yes	Yes
251	27	Female	Elementary School	1	Rural	24.1644	83	133	49	139	202	95	0	0	4	0	1	0	0	0	Yes	Yes
252	39	Female	High school	1	Rural	40.7957	94	102	56	110	171	102	0	3	4	0	1	0	0	0	Yes	Yes
253	63	Male	Elementary School	3	Rural	23.3346	78	173	41	99	149	122	3	0	0	2	1	0	0	0	No	No
254	59	Female	Elementary School	1	Rural	30.2977	85	121	54	110	173	103	3	3	4	0	1	0	0	0	Yes	Yes
255	67	Male	High school	3	Rural	24.737	94	192	63	168	259	108	4	0	4	0	0	2	0	0	Yes	Yes
256	59	Female	High school	1	Rural	30.0994	82	126	49	219	291	100	3	3	4	2	1	2	0	0	Yes	Yes
257	54	Female	Elementary School	1	Rural	21.4499	117	215	51	160	237	126	2	0	4	2	1	2	0	0	Yes	Yes
258	23	Female	High school	1	Rural	21.9546	73	64	54	101	156	93	0	0	0	0	1	0	0	0	No	No
259	71	Male	Elementary School	1	Rural	23.9149	94	115	32	155	202	92	4	0	4	2	0	2	0	0	Yes	Yes
260	63	Female	Elementary School	1	Rural	22.0446	77	112	61	171	247	93	3	0	0	0	1	0	0	0	No	No
261	34	Female	High school	1	Rural	20.4354	65	57	65	155	218	85	0	0	0	0	1	0	0	0	No	No
262	30	Female	Elementary School	3	Rural	22.2919	68	61	78	142	222	91	0	0	0	0	1	0	0	0	No	No
263	24	Female	High school	2	Rural	17.7137	52					82	0	0	0	0	1	0	0	0	No	No
264	61	Male	High school	3	Rural	32.4704	102	123	55	160	223	111	3	3	4	0	1	0	0	0	Yes	Yes
265	44	Male	High school	3	Rural	26.1601	86	65	60	149	203	106	0	1	0	0	1	0	0	0	No	No
266	36	Male	Diploma or higher	3	Rural	24.1157	81	65	55	89	140	83	0	0	0	2	1	0	0	0	No	No
267	41	Female	Diploma or higher	3	Rural	25.4291	83	70	63	141	193	102	0	1	4	0	1	2	0	0	Yes	Yes
268	48	Male	High school	3	Rural	19.8096	73	52	48	95	153.4	70	2	0	0	0	1	0	0	0	No	No
269	25	Female	Elementary School	1	Rural	19.4886	68	31	60	82	148.2	97	0	0	0	0	1	0	0	0	No	No
270	47	Male	Elementary School	3	Rural	26.5192	93	147	44	116	189.4	70	2	1	4	0	1	0	0	0	No	No
271	37	Female	Elementary School	3	Rural	30.1702	83	95	37	130	186	96	0	3	4	0	1	0	0	0	Yes	Yes
272	38	Female	High school	3	Rural	27.9484	80	71	55	130	199.2	89	0	3	4	0	1	0	0	0	No	No
273	57	Female	Elementary School	3	Rural	22.5015	85	60	67	169	248	97	3	0	4	0	1	0	0	0	No	No
274	62	Male	Elementary School	3	Rural	29.4188	95	68	64	95	172.6	103	3	3	4	0	1	2	0	5	Yes	Yes
275	60	Female	Elementary School	1	Rural	32.0011	89	314	37	191	290.8	295	3	3	4	0	1	0	5	0	Yes	Yes
276	57	Female	Elementary School	3	Rural	18.4331	62	64	61	130	203.8	96	3	0	0	0	1	0	0	0	No	No
277	28	Female	High school	1	Rural	29.969	90	108	41	205	267.6	91	0	3	4	0	1	0	0	0	No	No
278	44	Female	High school	3	Rural	31.115	94.5	160	61	135	202	93	0	3	4	0	1	0	0	0	Yes	Yes
279	31	Female	High school	1	Rural	32.5489	99.5	93	38	152	202	97	0	3	4	0	1	0	0	0	Yes	Yes
280	67	Female	High school	1	Rural	32.0487	100.1	305	44	120	209	98	4	3	4	0	1	2	0	0	Yes	Yes
281	24	Male	High school	3	Rural	20.2627	72	62	55	101	168.4	112	0	0	0	0	1	0	0	0	No	No
282	24	Female	High school	1	Rural	22.6704	70	113	45	78	145.6	100	0	0	0	0	1	0	0	0	Yes	No
283	66	Female	Elementary School	1	Rural	21.6816	72	111	34	84	140.2	81	4	0	0	0	1	0	0	0	No	No
284	60	Female	Elementary School	3	Rural	22.5518	78					79	3	0	0	0	1	0	0	0	No	No
285	31	Female	High school	3	Rural	16.1671	60	94	46	93	157.8	96	0	0	0	0	1	0	0	0	No	No
286	61	Female	Elementary School	3	Rural	20.977	90	237	35	141	223.4	110	3	0	4	0	1	0	0	0	Yes	Yes
287	48	Female	Elementary School	3	Rural	17.7912	66	72	68	100	182.4	136	2	0	0	2	1	0	0	0	No	No
288	61	Male	High school	3	Rural	22.231	88					154	3	0	0	2	1	0	5	0	No	No
289	44	Female	High school	3	Rural	20.8828	72					124	0	0	0	0	1	0	0	5	No	No
290	52	Female	High school	3	Rural	21.4326	60	88	66	107	190.6	89	2	0	0	0	1	0	0	0	No	No
291	66	Female	Elementary School	3	Rural	14.5698	58	95	68	147	211	103	4	0	0	2	1	0	0	0	No	No
292	42	Male	Elementary School	3	Rural	15.6791	60	50	58	93	145	105	0	0	0	2	1	0	0	0	No	No
293	60	Male	Diploma or higher	3	Rural	23.7317	88	245	38	92	147	106	3	0	0	0	1	0	0	0	Yes	No
294	60	Female	Elementary School	1	Rural	22.2519	68	76	65	135	189	88	3	0	0	0	1	0	0	0	No	No
295	33	Male	High school	3	Rural	21.9375	77	103	62	104	166	88	0	0	0	0	1	2	0	0	No	No
296	30	Female	High school	1	Rural	25.258	75	87	48	147	185	80	0	1	0	2	1	0	0	0	No	No
297	53	Male	High school	3	Rural	26.1415	92	63	45	131	174	94	2	1	4	2	1	0	0	0	No	No
298	50	Female	High school	3	Rural	26.2437	79	39	87	131	208	92	2	1	0	0	1	0	0	0	No	No
299	49	Female	Elementary School	3	Rural	35.2495	98	320	32	114	171	93	2	3	4	2	1	2	0	0	Yes	Yes
300	56	Female	High school	1	Rural	20.1561	68	76	41	76	131	104	3	0	0	0	1	0	0	0	No	No
301	38	Male	Elementary School	3	Rural	25.6557	84.1	108	41	120	169	95	0	1	0	2	1	0	0	0	No	No
302	35	Female	High school	1	Rural	28.4238	82	166	38	202	223	102	0	3	4	0	1	0	0	0	Yes	Yes
303	62	Female	Elementary School	1	Rural	23.1865	67	222	46	203	261	100	3	0	0	2	1	0	0	0	Yes	No
304	30	Male	High school	3	Rural	19.4	75	55	49	159	208	85	0	0	0	2	1	0	0	0	No	No
305	25	Female	High school	3	Rural	20.1857	63.5	82	60	62	127	81	0	0	0	2	1	0	0	0	No	No
306	46	Female	High school	3	Rural	20.705	70	57	49	78	130	91	2	0	0	0	1	0	0	0	No	No
307	34	Male	High school	3	Rural	33.8335	104	162	34	150	205	87	0	3	4	0	1	0	0	0	Yes	Yes
308	33	Female	Diploma or higher	3	Rural	27.2186	76.5	115	43	120	176	82	0	3	0	0	1	0	0	0	No	No
309	63	Male	High school	3	Rural	20.8261	78.3	141	87	155	264	89	3	0	0	0	1	2	0	0	No	No
310	49	Female	High school	3	Rural	20.3263	64.2	194	49	154	234	90	2	0	0	0	1	0	0	0	Yes	No
311	45	Male	Elementary School	3	Rural	17.7993	68	115	41	107	163	98	2	0	0	0	1	0	0	0	No	No
312	44	Female	High school	1	Rural	17.2877	57.8	66	72	131	209	98	0	0	0	0	1	0	0	0	No	No
313	40	Male	Elementary School	3	Rural	20.1877	72	58	85	92	174	84	0	0	0	0	1	0	0	0	No	No
314	35	Female	High school	3	Rural	31.4511	92.2	110	38	87	131	100	0	3	4	0	1	0	5	0	Yes	Yes
315	45	Male	Elementary School	3	Rural	19.4927	72.1	137	47	129	198	82	2	0	0	0	1	0	0	0	No	No
316	41	Female	Elementary School	3	Rural	29.4612	78.5	213	28	91	128	92	0	3	0	0	1	2	0	0	Yes	No
317	73	Male	Elementary School	3	Rural	21.3463	74.3	115	46	124	188	85	4	0	0	0	1	2	0	0	No	No
318	36	Female	Elementary School	3	Rural	26.0188	96.2	201	61	201	290	96	0	1	4	0	1	0	0	0	Yes	Yes
319	51	Male	Elementary School	3	Rural	18.827		80	49	68	121	97	2	0		2	1	0	0	0	No	No
320	50	Female	High school	3	Rural	21.0357	63.2	66	49	97	134	95	2	0	0	0	1	0	0	0	No	No
321	52	Male	High school	3	Rural	30.691	99.8	112	56	118	183	84	2	3	4	0	1	2	0	0	No	No
322	39	Female	Elementary School	3	Rural	25.4116	76.7	71	37	151	180	94	0	1	0	0	1	0	0	0	No	No
323	58	Male	High school	3	Rural	17.3683	72.3	71	52	131	184	93	3	0	0	2	1	0	0	0	No	No
324	47	Female	High school	3	Rural	21.9055	76.4	103	61	129	184	97	2	0	0	0	1	0	0	0	No	No
325	45	Male	High school	3	Rural	23.1849	75	100	61	95	176	88	2	0	0	2	1	0	0	0	No	No
326	43	Female	High school	3	Rural	27.5278	95	163	37	119	162	104	0	3	4	0	1	0	0	0	Yes	Yes
327	50	Female	Elementary School	3	Rural	26.5402	91	136	57	155	231	88	2	1	4	0	1	0	0	0	No	No
328	40	Female	High school	3	Rural	32.2547	98	198	37	118	179	107	0	3	4	0	1	0	0	0	Yes	Yes
329	34	Male	High school	3	Rural	28.7245	93.3	165	36	141	196	92	0	3	4	2	1	0	0	0	Yes	Yes
330	27	Female	High school	1	Rural	22.1178	76.4	46	55	126	181	92	0	0	0	0	1	0	0	0	No	No
331	24	Male	Elementary School	3	Rural	24.6957	83.5	169	41	126	165	98	0	0	0	2	1	0	0	0	No	No
332	20	Female	Elementary School	1	Rural	19.5042	73	40	63	83	144	92	0	0	0	2	1	0	0	0	No	No
333	54	Female	Elementary School	1	Rural	28.5648	95.5	188	42	73	134	90	2	3	4	0	1	0	0	0	Yes	Yes
334	42	Male	High school	3	Rural	23.0237	78.2	184	27	120	171	92	0	0	0	0	1	0	0	0	No	No
335	42	Female	High school	3	Rural	20.2787	70	56	61	94	152	107	0	0	0	2	1	0	0	0	No	No
336	30	Female	High school	3	Rural	18.2491	70	51	52	82	138	107	0	0	0	0	1	0	0	0	No	No
337	58	Female	Elementary School	1	Rural	17.4672	63.6	63	49	92	147	92	3	0	0	2	1	2	0	0	No	No
338	52	Male	High school	3	Rural	24.1866	73.4	123	43	113	177	94	2	0	0	0	1	2	0	0	No	No
339	43	Female	Elementary School	3	Rural	21.0058	75.4	70	40	136	184	94	0	0	0	0	1	0	0	0	No	No
340	63	Male	High school	3	Rural	19.3698	63.4	126	39	94	143	90	3	0	0	0	1	0	0	0	No	No
341	60	Female	High school	3	Rural	27.3065	85	95	41	131	180	99	3	3	4	0	1	0	0	0	Yes	Yes
342	35	Male	High school	3	Rural	24.8343	73.4	48	59	89	148	119	0	0	0	0	1	0	0	0	No	No
343	34	Female	High school	3	Rural	23.4041	88.5	117	47	126	181	90	0	0	4	0	1	0	0	0	No	No
344	53	Male	High school	3	Rural	20.3944	76.7	197	29	124	190	99	2	0	0	2	1	0	0	0	No	No
345	51	Female	High school	3	Rural	23.5284	83	90	54	109	169	99	2	0	4	2	1	2	0	0	No	No
346	27	Male	High school	3	Rural	21.4799	73	268	33	112	180	98	0	0	0	0	1	0	0	0	No	No
347	27	Female	High school	3	Rural	25.3835	85	110	42	81	122	93	0	1	4	0	1	0	0	0	No	No
348	29	Male	High school	3	Rural	26.3483	90.1	83	37	91	135	92	0	1	4	2	1	0	0	0	No	No
349	29	Female	High school	3	Rural	26.5092	93	120	34	103	135	86	0	1	4	0	1	0	0	0	No	No
350	38	Male	High school	3	Rural	21.3861	76.4	150	42	84	143	86	0	0	0	2	1	0	0	0	No	No
351	37	Female	Diploma or higher	3	Rural	27.8531	96	61	51	138	185	97	0	3	4	0	1	0	0	0	No	No
352	59	Female	Elementary School	3	Rural	17.5814	76.5	98	37	71	110	111	3	0	0	0	1	0	0	0	Yes	No
353	52	Male	High school	3	Rural	21.1671	83.9	178	41	113	170	93	2	0	0	0	1	0	0	0	No	No
354	51	Female	Elementary School	3	Rural	30.4803	87	85	62	118	175	111	2	3	4	0	1	0	0	0	Yes	Yes
355	55	Male	Elementary School	3	Rural	20.624	82.3	75	52	152	211	102	3	0	0	0	1	0	0	0	No	No
356	54	Female	Elementary School	3	Rural	21.9321	70	63	44	82	128	91	2	0	0	0	1	0	0	0	No	No
357	26	Male	High school	3	Rural	16.9391	62.3	60	53	93	157	93	0	0	0	2	1	0	0	0	No	No
358	25	Female	High school	3	Rural	19.7712	76	49	63	124	184	92	0	0	0	0	1	0	0	0	No	No
359	50	Male	Elementary School	3	Rural	18.8337	67	96	50	110	164	107	2	0	0	0	1	0	0	0	No	No
360	47	Male	Elementary School	3	Rural	23.5152	72	63	45	126	173	90	2	0	0	0	1	2	0	0	No	No
361	47	Female	Elementary School	1	Rural	30.2132	94	83	56	134	188	197	2	3	4	0	1	0	0	0	Yes	Yes
362	38	Male	Elementary School	3	Rural	29.2391	94	78	35	130	163	80	0	3	4	0	1	2	0	0	Yes	Yes
363	33	Female	High school	1	Rural	23.4831	79					82	0	0	0	0	1	0	0	0	No	No
364	38	Female	Elementary School	3	Rural	22.3254	72.8	65	57	119	166	87	0	0	0	0	1	0	0	0	No	No
365	30	Male	High school	3	Rural	20.6197	70.3	55	39	154	191	93	0	0	0	0	1	0	0	0	No	No
366	25	Female	High school	1	Rural	19.1309	68	51	48	95	138	90	0	0	0	0	0	0	0	0	No	No
367	19	Female	High school	3	Rural	20.3712	63	126	41	98	160	100	0	0	0	0	1	0	0	0	No	No
368	40	Male	Elementary School	3	Rural	24.8394	82	102	30	108	146	92	0	0	0	0	1	0	0	0	No	No
369	36	Female	Elementary School	3	Rural	24.0475	72.5	49	54	109	167	87	0	0	0	0	1	0	0	0	No	No
370	18	Female	High school	1	Rural	20.2554	71.5	61	52	114	158	81	0	0	0	0	1	0	0	0	No	No
371	18	Male	High school	2	Rural	17.8906	64	66	44	92	133	100	0	0	0	0	1	0	0	0	No	No
372	35	Male	Elementary School	3	Rural	21.9992	70	69	37	86	127	104	0	0	0	2	1	0	0	0	Yes	No
373	38	Female	High school	3	Rural	26.1739	90	130	40	156	221	94	0	1	4	0	0	0	0	0	Yes	Yes
374	54	Female	Elementary School	3	Rural	28.6084	96	146	53	174	237	97	2	3	4	0	1	0	0	0	No	No
375	45	Female	High school	3	Rural	21.1338	73.5	110	39	133	188	231	2	0	0	0	1	0	0	0	Yes	No
376	19	Male	High school	1	Rural	17.9851	68.3	41	48	81	127	108	0	0	0	0	1	0	0	0	No	No
377	31	Female	Diploma or higher	3	Rural	32.535	100.3	45	65	91	166	92	0	3	4	0	1	0	0	0	No	No
378	43	Male	High school	3	Rural	18.5241	65.5	58	51	47	110	85	0	0	0	0	1	0	0	0	No	No
379	39	Female	High school	1	Rural	29.2605	83.8	186	32	139	203	82	0	3	4	0	0	0	0	0	Yes	Yes
380	36	Male	Elementary School	3	Rural	20.4759	70.8	125	67	102	177	96	0	0	0	0	1	0	0	0	No	No
381	65	Male	Elementary School	3	Rural	25.4614	105	179	37	161	250	94	4	1	4	0	1	2	0	0	Yes	Yes
382	63	Female	Elementary School	3	Rural	24.5572	96.8	155	48	162	271	92	3	0	4	0	0	2	0	0	Yes	Yes
383	29	Female	Diploma or higher	3	Rural	20.86	82.2	106	54	133	230	100	0	0	4	0	0	0	0	0	No	No
384	67	Female	Elementary School	1	Rural	19.5897	70.5	129	37	144	212	89	4	0	0	0	1	0	0	0	No	No
385	25	Female	High school	1	Rural	22.4341	80.9	102	56	137	214	108	0	0	4	0	0	0	0	0	No	No
386	49	Female	High school	3	Rural	23.3419	74.1	104	62	161	248	108	2	0	0	0	0	2	0	0	No	No
387	23	Male	High school	3	Rural	17.9497	65.7	62	52	116	173	96	0	0	0	0	0	0	0	0	No	No
388	77	Male	High school	3	Rural	17.8265	73	250	40	128	201	93	4	0	0	0	0	0	0	0	No	No
389	30	Female	High school	1	Rural	26.8361	89.5	110	54	113	178	84	0	1	4	0	1	2	0	0	No	No
390	41	Male	Elementary School	3	Rural	19.0407	76.2	105	43	60	126	104	0	0	0	2	1	0	0	0	No	No
391	37	Female	Elementary School	1	Rural	24.2822	84	121	48	99	159	85	0	0	4	0	1	0	0	0	Yes	Yes
392	44	Male	High school	3	Rural	24.8643	85	101	58	187	268	96	0	0	0	0	0	0	0	0	No	No
393	59	Male	Elementary School	3	Rural	16.4709	67	121	49	135	198	98	3	0	0	2	1	0	0	0	No	No
394	51	Female	Elementary School	1	Rural	22.2214	78.9					96	2	0	0	0	1	0	0	0	No	No
395	61	Female	Elementary School	1	Rural	21.7799	78.5	105	57	143	213	97	3	0	0	0	1	0	0	5	No	No
396	32	Female	Elementary School	1	Rural	20.2047	71.1	103	42	157	216	94	0	0	0	0	1	0	0	0	No	No
397	50	Male	Elementary School	3	Rural	17.9963	72.1	102	48	142	203	100	2	0	0	0	0	0	0	0	No	No
398	51	Male	High school	3	Rural	23.4192	85.3	71	51	167	216	105	2	0	0	2	0	0	0	0	No	No
399	36	Female	High school	1	Rural	19.7234	67.5	67	56	155	229	97	0	0	0	0	0	0	0	0	No	No
400	56	Male	Elementary School	3	Rural	21.262	81.3	62	51	79	132	105	3	0	0	2	1	0	0	0	No	No
401	48	Female	Elementary School	1	Rural	45.2762	130.1	101	94	81	192	120	2	3	4	2	1	0	0	0	Yes	Yes
402	35	Male	High school	3	Rural	17.5959	63.8	111	41	138	197	101	0	0	0	2	1	0	0	0	No	No
403	30	Female	High school	1	Rural	24.1699	79.1	42	56	94	152	95	0	0	0	0	1	0	0	0	No	No
404	24	Female	High school	1	Rural	26.4898	84.4					100	0	1	4	0	0	0	0	0	No	No
405	55	Male	Elementary School	3	Rural	22.5112	73.3	131	63	96	192	84	3	0	0	2	1	0	0	0	No	No
406	41	Female	Elementary School	1	Rural	21.5699	84.1	190	40	121	190	127	0	0	4	0	0	0	0	0	Yes	Yes
407	21	Female	High school	3	Rural	16.8931	65	104	45	81	137	89	0	0	0	0	0	0	5	0	No	No
408	45	Female	High school	1	Rural	33.6316	104.2	165	35	183	240	96	2	3	4	0	1	2	0	0	Yes	Yes
409	47	Female	Elementary School	1	Rural	29.7167	97	126	29	89	133	105	2	3	4	2	1	0	0	0	Yes	Yes
410	27	Female	High school	1	Rural	23.9629	75.9	68	48	116	175	103	0	0	0	0	1	2	0	0	Yes	No
411	51	Male	Elementary School	3	Rural	22.8283	71	65	56	136	196	96	2	0	0	2	1	0	0	0	No	No
412	57	Female	Elementary School	1	Rural	28.6659	100.1	126	51	138	205	101	3	3	4	0	1	2	0	0	Yes	Yes
413	67	Female	Elementary School	3	Rural	18.9084	73.5	60	69	132	216	81	4	0	0	0	0	2	0	0	No	No
414	83	Male	Elementary School	3	Rural	15.51	65.2	36	42	35	84.2	135	4	0	0	2	1	0	0	0	No	No
415	72	Female	Elementary School	1	Rural	18.8445	70.7	126	49	168	236	111	4	0	0	0	0	2	0	0	Yes	No
416	38	Female	High school	2	Rural	19.3394	78.5	48	57	111	175	99	0	0	0	0	1	0	0	0	No	No
417	38	Male	High school	3	Rural	22.2214	82	197	31	145	204	97	0	0	0	0	1	0	5	0	No	No
418	56	Male	Elementary School	3	Rural	18.8498	69.8	101	45	105	165	94	3	0	0	0	1	0	0	0	No	No
419	50	Female	Elementary School	3	Rural	23.9902	75.5	153	54	255	342	97	2	0	0	0	1	0	0	0	No	No
420	21	Female	High school	1	Rural	25.5011	89.3					95	0	1	4	0	1	0	0	0	No	No
421	59	Female	Elementary School	1	Rural	25.0639	88.2					87	3	1	4	0	1	2	0	0	No	No
422	65	Female	Elementary School	1	Rural	31.1398	110.6	101	45	201	266	99	4	3	4	0	1	2	0	0	Yes	Yes
423	47	Male	High school	3	Rural	24.257	87.8	166	42	127	251	114	2	0	0	2	1	0	0	0	No	No
424	45	Female	High school	1	Rural	27.6248	94	112	66	135	254	108	2	3	4	0	1	0	0	0	No	No
425	45	Female	Elementary School	1	Rural	19.4632	75.2	64	71	95	179	88	2	0	0	0	1	2	0	0	No	No
426	63	Male	Elementary School	3	Rural	21.1504	75.6	156	29	96	160	93	3	0	0	0	1		0	0	No	No
427	34	Female	High school	3	Rural	22.552	78	98	44	59	126	102	0	0	0	2	0	0	0	0	No	No
428	32	Male	Diploma or higher	3	Rural	18.2726	67.1	113	65	154	253	86	0	0	0	2	0	0	0	0	No	No
429	50	Male	Diploma or higher	3	Rural	24.5135	100	311	31	98	190	137	2	0	4	0	0	0	0	0	Yes	Yes
430	46	Female	Diploma or higher	1	Rural	24.7556	83.8					79	2	0	4	2	1	0	0	0	No	No
431	48	Male	Elementary School	3	Rural	19.1007	69.3	91	42	119	178	88	2	0	0	2	1	2	0	0	No	No
432	39	Female	High school	1	Rural	21.4383	72.8	59	45	85	164	94	0	0	0	0	1	0	0	0	No	No
433	30	Female	High school	1	Rural	31.2014	96.1	62	37	111	158	80	0	3	4	0	1	0	0	0	No	No
434	34	Male	High school	3	Rural	20.8137	70.7	140	42	151	217	97	0	0	0	2	1	0	0	0	No	No
435	31	Female	High school	1	Rural	26.3223	77.6	80	48	136	203	101	0	1	0	0	1	0	0	0	No	No
436	48	Male	High school	3	Rural	19.95	72.4	79	53	102	165	102	2	0	0	2	1	0	0	0	No	No
437	39	Female	High school	1	Rural	24.0147	78.5	86	47	128	190	100	0	0	0	0	1	0	0	0	No	No
438	38	Male	High school	3	Rural	19.9611	72.1	67	50	113	167	92	0	0	0	2	1	0	0	0	No	No
439	30	Female	Elementary School	1	Rural	24.1825	85.7	66	48	154	214	99	0	0	4	0	1	0	0	0	No	No
440	46	Male	High school	3	Rural	20.9968	73.5	66	50	155	218	97	2	0	0	2	1	0	0	0	No	No
441	46	Female	High school	1	Rural	27.6014	94.3	101	46	127	186	100	2	3	4	0	1	0	0	0	Yes	Yes
442	39	Male	High school	3	Rural	25.9621	89.5	134	51	170	231	95	0	1	0	2	1	0	0	0	No	No
443	50	Male	High school	3	Rural	16.4504	66.5	70	60	116	194	100	2	0	0	2	1	0	0	0	No	No
444	42	Female	Elementary School	1	Rural	28.8147	90.9	66	39	144	193	106	0	3	4	0	1	0	0	0	Yes	Yes
445	21	Male	High school	1	Rural	18.6911	70.4	71	47	136	194	110	0	0	0	0	1	0	0	0	No	No
446	46	Male	High school	3	Rural	22.5261	80.7	151	45	152	217	102	2	0	0	2	1	0	0	0	Yes	No
447	43	Female	High school	3	Rural	22.5432	77.8	175	40	177	240	149	0	0	0	0	1	2	0	0	Yes	No
448	60	Male	Elementary School	3	Rural	16.442	64.4	75	68	120	203	89	3	0	0	2	1	2	0	0	No	No
449	54	Female	Elementary School	1	Rural	24.4998	83.2	136	45	151	220	97	2	0	4	0	1	2	0	0	Yes	Yes
450	35	Male	High school	3	Rural	28.5566	92	79	49	121	184	99	0	3	4	0	1	0	0	0	No	No
451	65	Male	Elementary School	3	Rural	24.5319	87	91	45	135	190	105	4	0	0	2	1	0	0	0	No	No
452	67	Female	Elementary School	1	Rural	22.7556	85.3	125	54	194	273	118	4	0	4	2	1	0	0	0	Yes	Yes
453	34	Female	Elementary School	1	Rural	19.429	70.4	74	39	99	154	95	0	0	0	0	1	0	0	0	No	No
454	49	Female	Elementary School	3	Rural	21.1938	72.8	111	63	173	255	103	2	0	0	2	1	0	0	0	No	No
455	29	Female	High school	1	Rural	24.4683	86	45	55	124	177	94	0	0	4	0	1	0	0	0	No	No
456	43	Male	Elementary School	3	Rural	19.6593	73.6	61	54	120	175	98	0	0	0	0	0	0	0	0	No	No
457	41	Female	Elementary School	3	Rural	19.9174	64.4	58	65	120	188	99	0	0	0	0	1	0	0	0	No	No
458	19	Female	High school	1	Rural	15.4214	55	59	60	152	215	88	0	0	0	0	1	0	0	0	No	No
459	39	Female	Elementary School	3	Rural	31.9718	94.3	117	62	147	232	107	0	3	4	0	1	0	0	0	No	No
460	70	Male	Elementary School	3	Rural	15.6653	67.3	92	32	88	134	115	4	0	0	0	1	2	0	0	Yes	No
461	50	Female	Elementary School	3	Rural	19.697	72.6	48	52	118	176	96	2	0	0	0	1	0	0	0	No	No
462	61	Male	Elementary School	3	Rural	11.8591	70	178	39	153	214	93	3	0	0	2	1	0	0	0	No	No
463	48	Female	High school	3	Rural	25.1888	83.8	77	70	140	225	112	2	1	4	2	1	0	0	0	No	No
464	39	Male	High school	3	Rural	20.2265	67.2	100	47	88	145	105	0	0	0	2	1	0	0	0	No	No
465	32	Female	Elementary School	1	Rural	18.2953	65	59	50	98	150	95	0	0	0	0	1	0	0	0	No	No
466	27	Female	High school	3	Rural	19.3699	67.9	42	69	128	203	104	0	0	0	2	1	0	0	0	No	No
467	60	Female	Elementary School	3	Rural	19.4881	71	120	47	193	259	108	3	0	0	2	1	0	0	0	Yes	No
468	56	Male	Elementary School	3	Rural	21.1677	74.4	66	68	95	174	100	3	0	0	2	1	0	0	0	No	No
469	53	Female	Elementary School	3	Rural	23.7693	76	66	54	200	273	122	2	0	0	0	1	2	0	0	No	No
470	24	Male	High school	1	Rural	17.7906	70.3	64	53	125	178	98	0	0	0	0	0	0	0	0	No	No
471	18	Male	High school	1	Rural	18.2259	67.3	67	53	101	161	94	0	0	0	0	1	0	0	0	No	No
472	47	Male	High school	3	Rural			167	37	194	264	93	2			2	1	0	0	0	No
473	55	Male	Elementary School	3	Rural	17.6889	67.7	97	57	92	159	222	3	0	0	2	1	0	0	0	No	No
474	55	Female	Elementary School	1	Rural	19.0936	79	73	62	166	237	101	3	0	0	0	1	0	0	0	No	No
475	25	Female	High school	1	Rural	21.2427	66	113	45	173	225	95	0	0	0	0	0	0	0	0	No	No
476	29	Male	High school	1	Rural	21.6046	70.1	220	31	128	194	100	0	0	0	2	1	0	0	0	Yes	No
477	55	Male	Elementary School	3	Rural	16.3998	68	53	42	86	145	122	3	0	0	2	1	0	0	0	No	No
478	44	Female	Elementary School	3	Rural	18.7479	64	67	83	109	206	113	0	0	0	0	1	0	0	0	No	No
479	56	Male	Elementary School	3	Rural	22.7547	86.2	120	38	122	180	104	3	0	0	2	1	0	0	0	No	No
480	53	Female	Elementary School	3	Rural	28.0946	88.5	68	60	154	225	97	2	3	4	0	1	0	0	0	No	No
481	27	Female	Diploma or higher	3	Rural	30.9156	84					112	0	3	4	0	1	0	0	0	No	No
482	33	Female	Elementary School	1	Rural	20.7934	78.5	50	58	104	170	98	0	0	0	0	1	0	0	0	No	No
483	37	Male	Elementary School	3	Rural	19.6921	66	48	67	69	143	92	0	0	0	2	1	0	0	0	No	No
484	30	Female	Elementary School	1	Rural	30.6772	99					116	0	3	4	0	1	0	0	0	No	No
485	38	Male	Elementary School	3	Rural	18.8631	74	68	59	128	192	113	0	0	0	2	0	0	0	0	No	No
486	54	Female	Elementary School	3	Rural	18.3179	74	107	56	122	197	106	2	0	0	0	1	0	0	0	No	No
487	42	Male	High school	3	Rural	17.3822	66	79	61	170	253	102	0	0	0	2	1	0	0	0	No	No
488	55	Male	High school	3	Rural	21.7025	80	59	48	141	203	116	3	0	0	0	0	0	0	5	No	No
489	48	Female	Elementary School	1	Rural	26.1293	89.4	76	54	124	189	93	2	1	4	0	0	0	0	5	No	No
490	69	Female	Elementary School	1	Rural	20.0433	87.6	168	49	133	219	107	4	0	4	2	1	0	5	0	Yes	Yes
491	77	Female	Elementary School	1	Rural	27.7143	104	94	44	153	213	95	4	3	4	0	0	2	0	0	Yes	Yes
492	41	Female	High school	1	Rural	23.6319	80.8	171	40	157	227	99	0	0	4	0	0	0	0	0	Yes	Yes
493	18	Female	High school	3	Rural	20.999	69.8					95	0	0	0	0	0	0	0	0	No	No
494	36	Female	High school	1	Rural	23.0143	92	352	31	84	167	183	0	0	4	0	0	2	0	0	Yes	Yes
495	43	Female	High school	1	Rural	23.5759	77.9	79	63	158	240	92	0	0	0	0	1	2	0	0	No	No
496	53	Male	High school	3	Rural	18.9154	74	73	61	165	243	88	2	0	0	2	0	0	0	0	No	No
497	51	Female	Diploma or higher	3	Rural	23.7235	84	210	40	214	300	98	2	0	4	0	1	0	0	0	Yes	Yes
498	63	Female	High school	3	Rural	27.5896	96	205	42	123	211	209	3	3	4	0	0	2	5	0	Yes	Yes
499	63	Female	Elementary School	1	Rural	23.0002	86.6					91	3	0	4	0	1	0	0	0	No	No
500	22	Female	High school	2	Rural	21.0878	69.9					79	0	0	0	0	0	0	0	0	No	No
501	50	Female	High school	1	Rural	26.1993	83.6					99	2	1	4	2	1	2	0	0	No	No
502	70	Female	Elementary School	1	Rural	23.6032	89.3	108	50	127	237	98	4	0	4	0	0	2	0	0	No	No
503	58	Female	High school	1	Rural	24.8342	81.9	60	69	142	256	94	3	0	4	0	1	2	5	0	Yes	Yes
504	44	Male	High school	3	Rural	29.2761	92.3	273	32	127	232	95	0	3	4	2	0	2	0	0	Yes	Yes
505	42	Female	High school	1	Rural	22.6344	69.8	42	41	147	197	87	0	0	0	0	0	0	0	0	No	No
506	65	Female	High school	3	Rural	29.1739	105	154	51	189	267	99	4	3	4	0	0	2	0	0	Yes	Yes
507	49	Female	Diploma or higher	1	Rural	27.6257	84.9					107	2	3	4	0	1	2	0	0	Yes	Yes
508	85	Female	Elementary School	1	Rural	19.944	77.5	90	46	119	229	99	4	0	0	0	1	2	0	0	No	No
509	60	Male	Elementary School	3	Rural	19.1184	68.5					90	3	0	0	0	1	0	0	0	No	No
510	58	Female	Elementary School	3	Rural	19.249	66.5	58	75	121	202	110	3	0	0	0	0	0	0	0	No	No
511	18	Female	High school	1	Rural	18.747	65.5					89	0	0	0	0	1	0	0	0	No	No
512	29	Female	Diploma or higher	3	Rural	23.3392	83.1	47	54	104	154	83	0	0	4	0	0	0	0	0	No	No
513	38	Female	Diploma or higher	3	Rural	27.387	86	121	51	115	187	395	0	3	4	0	1	0	5	0	No	No
514	35	Female	Elementary School	1	Rural	32.1186	97.9	55	55	104	177	109	0	3	4	0	1	0	0	0	No	No
515	33	Female	Elementary School	3	Rural	31.7493	91	206	46	136	223	98	0	3	4	2	1	0	0	0	Yes	Yes
516	45	Female	High school	1	Rural	34.3572	99	162	46	100	188	103	2	3	4	0	1	0	0	0	Yes	Yes
517	25	Female	High school	3	Rural	31.7214	93	137	52	111	184	107	0	3	4	0	1	0	0	0	Yes	Yes
518	48	Male	Elementary School	1	Rural			95	39	119	154	110	2			0	1	0	0	0	No
519	54	Female	Elementary School	3	Urban	23.7206	78.4					99	2	0	0	2	1	0	0	0	No	No
520	42	Male	High school	3	Urban	20.3292	70.7	79	47	94	157	102	0	0	0	0	1	0	0	0	No	No
521	39	Female	High school	1	Urban	17.912	64.1	81	72	116	206	106	0	0	0	0	0	0	0	0	No	No
522	45	Female	High school	1	Urban	22.2556	88.2	135	52	91	165	129	2	0	4	0	1	2	0	0	Yes	Yes
523	59	Male	Elementary School	3	Urban	33.5318	110.4	244	53	151	246	159	3	3	4	0	0	2	0	0	Yes	Yes
524	24	Female	Diploma or higher	1	Urban	26.5655	78.9	74	55	145	217	98	0	1	0	0	0	0	0	0	No	No
525	51	Male	Diploma or higher	3	Urban	21.7872	82	192	43	148	213	99	2	0	0	0	1	2	0	0	No	No
526	49	Female	Diploma or higher	1	Urban	32.1282	96.3					116	2	3	4	2	0	0	0	0	Yes	Yes
527	26	Female	Elementary School	3	Urban	26.2949	70	57	53	84	146	82	0	1	0	0	0	0	0	0	No	No
528	54	Male	High school	3	Urban	20.3567	66.7	56	47	134	191	101	2	0	0	0	1	0	0	0	No	No
529	49	Male	High school	3	Urban	26.2318	105.7	175	45	175	246	93	2	1	4	2	0	0	0	0	Yes	Yes
530	52	Female	Elementary School	3	Urban	29.7791	88.7	122	33	131	185	113	2	3	4	0	0	0	0	0	Yes	Yes
531	25	Male	High school	3	Urban	18.7788	67.6	58	69	128	207	82	0	0	0	0	1	0	0	0	No	No
532	51	Male	Elementary School	3	Rural	23.6531	80	113	44	173	211	92	2	0	0	0	1	0	0	0	No	No
533	46	Female	Elementary School	1	Rural	21.0968	76.8	102	48	94	144	94	2	0	0	0	1	0	0	0	No	No
534	23	Female	High school	1	Rural	25.3127	79	63	56	112	160	92	0	1	0	0	1	0	0	0	No	No
535	77	Female	Elementary School	1	Rural	22.2869	83.6	166	52	140	199	106	4	0	4	0	1	2	0	0	Yes	Yes
536	44	Male	Elementary School	3	Rural	20.141	76	79	57	118	168	115	0	0	0	0	1	0	0	0	No	No
537	34	Female	High school	1	Rural	25.994	84.5	35	65	53	110	85	0	1	4	0	1	0	0	0	No	No
538	46	Male	Elementary School	3	Rural	18.1207	68	84	52	152	192	103	2	0	0	2	0	0	0	0	No	No
539	34	Female	Elementary School	3	Rural	25.7758	88	84	53	129	172	87	0	1	4	0	0	0	0	0	No	No
540	30	Male	Elementary School	3	Rural	21.8627	76.2	87	50	113	162	92	0	0	0	0	1	0	0	0	No	No
541	28	Female	High school	1	Rural	20.6678	71.5	74	66	99	157	104	0	0	0	0	1	0	0	0	No	No
542	66	Male	Diploma or higher	3	Rural	21.9571	88.8					178	4	0	0	0	1	2	0	5	No	No
543	37	Female	High school	3	Rural	27.1715	83	52	61	169	208	87	0	3	4	0	1	0	0	0	No	No
544	18	Male	High school	2	Rural	20.4077	71	63	42	104	135	95	0	0	0	2	0	0	0	0	No	No
545	54	Female	Elementary School	3	Rural	21.581	69	78	65	144	199	98	2	0	0	0	1	0	0	0	No	No
546	51	Male	High school	3	Rural	20.4082	71	89	51	112	155	114	2	0	0	0	1	0	0	0	No	No
547	41	Female	Diploma or higher	1	Rural	27.3979	89	66	41	64	98	110	0	3	4	0	1	0	0	0	Yes	Yes
548	31	Female	Diploma or higher	3	Rural	19.9411	71.3	62	63	114	166	96	0	0	0	0	1	0	0	0	No	No
549	62	Female	Elementary School	1	Rural	30.2085	89	112	87	198	278	99	3	3	4	0	0	2	0	0	No	No
550	56	Male	Elementary School	3	Rural	19.4775	73	122	27	77	103	99	3	0	0	0	1	0	0	0	No	No
551	55	Female	High school	1	Rural	26.9868	93.5	171	43	158	226	95	3	1	4	0	1	2	0	0	Yes	Yes
552	41	Female	High school	3	Rural	28.7113	93	211	36	113	187	87	0	3	4	0	1	0	0	0	Yes	Yes
553	95	Male	Elementary School	1	Rural	24.361	91	119	36	81	134	94	4	0	4	0	1	2	0	0	Yes	Yes
554	37	Female	Elementary School	1	Rural	24.5625	87	77	40	93	147	91	0	0	4	0	0	0	0	0	No	No
555	58	Female	Elementary School	3	Rural	20.2024	68.3	90	60	103	165	91	3	0	0	0	1	0	0	0	No	No
556	70	Male	Elementary School	3	Rural	31.2298	81	103	53	122	161	97	4	3	0	2	0	0	0	0	No	No
557	64	Female	Elementary School	1	Rural	31.2298	101.7	128	56	80	155	102	3	3	4	2	0	2	0	0	Yes	Yes
558	66	Female	Elementary School	1	Rural	22.2811	84.2	139	58	119	205	107	4	0	4	2	1	2	0	0	Yes	Yes
559	56	Male	High school	3	Rural	21.0621	78.1	109	42	119	201	84	3	0	0	2	1	0	0	0	No	No
560	52	Female	Elementary School	3	Rural	28.8262	93	133	60	93	172	81	2	3	4	0	1	0	0	0	No	No
561	31	Female	High school	1	Rural	26.7155	91.2	56	59	97	178	80	0	1	4	0	0	0	0	0	No	No
562	59	Female	Elementary School	1	Rural	24.3845	94.5					190	3	0	4	2	0	0	5	0	No	No
563	58	Male	Elementary School	3	Rural	20.0841	63.8	69	52	202	231	89	3	0	0	2	1	0	0	0	No	No
564	48	Female	Elementary School	3	Rural	20.1449	76	88	83	79	170	111	2	0	0	2	1	0	0	0	No	No
565	36	Male	High school	3	Rural	32.2386	96.6	175	45	193	239	88	0	3	4	0	1	0	0	0	No	No
566	34	Female	High school	3	Rural	25.6903	88.7	123	45	120	210	77	0	1	4	0	1	0	0	0	No	No
567	46	Male	High school	3	Rural	18.8483	69	109	45	188	236	96	2	0	0	0	1	0	0	0	No	No
568	41	Female	High school	1	Rural	29.3245	89					107	0	3	4	0	1	0	0	0	No	No
569	41	Female	Elementary School	1	Rural	27.9118	99	107	51	90	150	92	0	3	4	0	1	0	0	0	No	No
570	45	Male	Elementary School	3	Rural	19.1651	70	184	47	113	169	89	2	0	0	0	0	0	0	0	No	No
571	18	Female	High school	1	Rural	18.3969	65	109	42	77	126	92	0	0	0	0	1	0	0	0	No	No
572	62	Male	High school	3	Rural	27.4101	100					100	3	3	4	2	1	0	0	0	Yes	Yes
573	39	Female	High school	3	Rural	26.8418	88	87	45	101	188	94	0	1	4	0	0	0	0	0	No	No
574	75	Male	High school	3	Rural	20.4471	78.7	65	66	145	202	97	4	0	0	0	1	0	0	0	No	No
575	44	Male	Elementary School	3	Rural	19.2552	72.5	116	47	136	178	94	0	0	0	0	1	0	0	0	No	No
576	37	Female	High school	3	Rural	22.6263	81.5	79	58	93	180	86	0	0	4	0	0	0	0	0	No	No
577	53	Female	High school	3	Rural	22.8774	86.5	113	66	139	254	85	2	0	4	0	0	0	0	0	No	No
578	81	Male	Elementary School	3	Rural	18.7443	70.8	138	73	114	190	111	4	0	0	0	1	2	0	0	No	No
579	83	Female	Elementary School	3	Rural			77	48	142	224	102	4			0	1	2	0	0	Yes
580	45	Female	High school	1	Rural	27.9978	97.5					93	2	3	4	0	0	0	0	0	No	No
581	50	Female	Elementary School	1	Urban	41.8622	111.7	162	44	200	281	101	2	3	4	0	1	2	5	0	Yes	Yes
582	42	Female	High school	1	Urban	26.2171	84.2	348	29	180	269	93	0	1	4	0	0	0	0	0	Yes	Yes
583	70	Male	Elementary School	3	Urban	18.865	74	91	54	162	233	89	4	0	0	0	1	0	0	0	No	No
584	60	Female	Elementary School	1	Urban	22.567	83	235	58	180	288	299	3	0	4	0	1	2	0	0	Yes	Yes
585	81	Female	High school	1	Urban	31.4388		159	67	226	318	103	4	3		2	1	2	0	0	Yes
586	50	Female	Diploma or higher	3	Urban	24.4469	96	131	59	181	251	104	2	0	4	0	0	0	0	0	No	No
587	52	Male	Diploma or higher	3	Urban	35.7167	111.2	93	52	129	201	94	2	3	4	0	1	2	0	0	No	No
588	56	Male	Diploma or higher	3	Urban	29.3724	95	185	38	145	232	153	3	3	4	0	0	0	0	0	Yes	Yes
589	58	Female	Diploma or higher	3	Urban	25.4111	88.6	94	38	130	191	87	3	1	4	0	0	0	0	0	No	No
590	24	Female	Diploma or higher	1	Urban	21.7558	70.3	42	43	151	203	79	0	0	0	0	1	0	0	0	No	No
591	52	Female	High school	1	Urban	25.9214	90.8	156	46	186	264	95	2	1	4	0	0	0	0	0	Yes	Yes
592	67	Female	Elementary School	1	Urban	21.6114	86.4	84	69	151	242	100	4	0	4	2	1	2	0	0	Yes	Yes
593	30	Female	High school	1	Urban	25.6228	84.4	53	51	114	174	94	0	1	4	0	1	0	0	0	No	No
594	63	Female	Elementary School	3	Urban	21.7107	82	111	45	90	149	97	3	0	4	0	1	0	0	0	No	No
595	31	Female	High school	1	Urban	20.4284	74.1	99	31	96	145	107	0	0	0	0	0	0	0	0	No	No
596	54	Male	Diploma or higher	3	Urban	22.3819	90.2	169	36	141	210	221	2	0	4	2	0	2	5	0	Yes	Yes
597	42	Female	High school	3	Urban	30.697	95	79	40	156	213	90	0	3	4	0	0	0	0	5	No	No
598	45	Male	High school	3	Urban	18.6638	70.4	133	46	146	213	89	2	0	0	0	1	0	0	5	No	No
599	45	Female	High school	1	Urban	21.0796	79.5	196	44	164	242	177	2	0	0	0	1	0	5	0	Yes	No
600	18	Female	High school	1	Urban	19.5567	63.7	59	50	116	172	88	0	0	0	0	1	0	0	5	No	No
601	64	Female	Elementary School	1	Urban	19.5298		103	47	103	174	92	3	0		0	0	0	0	0	No	No
602	28	Male	High school	3	Urban	20.5614	78.3	58	49	104	159	95	0	0	0	0	1	0	0	0	No	No
603	66	Male	High school	1	Urban	30.6554	106.5	89	40	163	237	73	4	3	4	2	1	2	0	0	No	No
604	62	Female	High school	1	Urban	23.7489	89.5	91	46	93	168	94	3	0	4	2	1	0	0	0	No	No
605	38	Female	High school	3	Urban	27.1734	83.2	57	55	136	213	86	0	3	4	0	1	0	0	0	No	No
606	36	Male	High school	3	Urban	19.0688	68.1	61	45	91	169	87	0	0	0	2	1	0	0	0	No	No
607	35	Female	High school	1	Urban	26.4112	84.6	96	45	135	197	96	0	1	4	0	1	0	0	0	No	No
608	49	Female	High school	1	Urban	28.0451	90.8	74	53	126	203	89	2	3	4	0	0	0	0	0	No	No
609	24	Female	High school	1	Urban	24.9352	82.5	44	50	140	230	76	0	0	4	2	1	0	0	0	No	No
610	68	Female	Diploma or higher	1	Urban	18.4911		104	89	155	253	96	4	0		0	1	0	0	0	No	No
611	46	Male	High school	3	Urban	22.151	76.4	90	51	106	158	99	2	0	0	0	0	0	0	0	No	No
612	42	Female	High school	3	Urban	26.2467	82.1	85	54	156	202	96	0	1	4	0	0	0	0	0	No	No
613	67	Female	Diploma or higher	1	Urban	21.9965	79.6	150	46	199	281	105	4	0	0	0	1	0	0	0	Yes	No
614	52	Male	Elementary School	3	Urban	19.3971	79.9	198	83	205	304	95	2	0	0	2	1	0	0	0	No	No
615	51	Female	High school	1	Urban	38.4217	121.5	70	66	131	213	88	2	3	4	0	0	2	0	0	No	No
616	18	Female	High school	2	Urban	44.5032	103	86	39	95	156	87	0	3	4	0	0		0	0	No	No
617	58	Male	High school	3	Urban	31.9421	113.3	136	40	168	223	92	3	3	4	2	1	0	0	5	No	No
618	56	Female	Diploma or higher	3	Urban	31.9421	93.1	160	57	258	340	105	3	3	4	0	0	0	0	5	Yes	Yes
619	55	Male	High school	3	Urban	19.2901	74.7	202	37	202	262	94	3	0	0	0	1	0	0	0	No	No
620	49	Female	High school	1	Urban	27.1356	89.2	267	42	162	249	97	2	3	4	0	1	2	0	0	Yes	Yes
621	53	Female	High school	1	Urban	23.1006	70.5	66	64	104	160	90	2	0	0	0	1	0	0	0	No	No
622	62	Female	High school	1	Urban	17.7517	80.9	98	69	140	208	105	3	0	4	0	0	0	0	0	No	No
623	39	Female	Elementary School	1	Urban	24.2295	73	130	48	113	169	89	0	0	0	0	0	0	0	0	No	No
624	23	Female	Diploma or higher	3	Urban	20.3654	56.5	96	54	105	154	86	0	0	0	0	0	0	0	0	No	No
625	18	Male	High school	2	Urban	21.2861	72.8	77	35	115	145	91	0	0	0	0	0	0	0	0	No	No
626	32	Female	Elementary School	1	Urban	27.4745	85	37	57	66	131	95	0	3	4	0	0	0	0	0	No	No
627	44	Female	High school	1	Urban	24.7468	75.3	103	45	138	200	92	0	0	0	0	0	0	0	0	No	No
628	32	Female	High school	1	Urban	28.6711	86.8	60	44	133	180	100	0	3	4	0	1	0	0	0	Yes	Yes
629	80	Male	Elementary School	3	Urban	20.8062	83	142	79	164	245	87	4	0	0	2	1	2	0	0	No	No
630	48	Female	Elementary School	3	Urban	29.3896	85.3	94	80	129	234	92	2	3	4	0	1	2	0	0	No	No
631	22	Male	Elementary School	3	Urban	19.0374	67.7	91	48	135	174	93	0	0	0	2	1	0	0	0	No	No
632	36	Female	High school	3	Urban	24.3315	76.1	90	43	247	311	91	0	0	0	0	1	0	0	0	No	No
633	53	Male	High school	3	Urban	29.7681	97	244	43	139	202	91	2	3	4	0	1	0	0	0	Yes	Yes
634	54	Female	High school	1	Urban	26.6844	84.5	63	40	80	156	94	2	1	4	0	1	2	0	0	Yes	Yes
635	24	Male	High school	3	Urban	19.9691	68.4	94	60	104	157	87	0	0	0	0	1	0	0	0	No	No
636	18	Male	Elementary School	3	Urban	21.8254	70.4	66	48	120	163	86	0	0	0	0	1	0	0	0	No	No
637	27	Male	High school	3	Urban	21.1901	71.8	77	55	109	161	95	0	0	0	0	1	0	0	0	No	No
638	22	Female	High school	1	Urban	29.8406	82.5	124	46	154	200	87	0	3	4	0	1	0	0	0	Yes	Yes
639	45	Male	Elementary School	3	Urban	33.8169	98.7	118	55	174	224	99	2	3	4	2	0	2	0	0	No	No
640	45	Female	Elementary School	1	Urban	25.5853	74.3	67	65	119	225	108	2	1	0	0	0	0	0	0	No	No
641	56	Female	High school	1	Urban	22.7672	70.5	69	64	145	194	97	3	0	0	0	1	2	0	0	No	No
642	23	Female	High school	3	Urban	22.9762	81.7	62	52	108	152	76	0	0	4	0	0	0	0	0	No	No
643	45	Male	High school	3	Urban	23.2053	89	166	39	185	233	103	2	0	0	0	1	2	0	0	Yes	No
644	43	Female	High school	3	Urban	32.4715	105	70	57	152	199	110	0	3	4	0	1	2	0	0	Yes	Yes
645	34	Male	High school	3	Urban	23.584	85.5	126	51	119	168	93	0	0	0	0	1	0	0	0	No	No
646	36	Female	High school	1	Urban	18.3922	67	36	64	70	122	98	0	0	0	0	1	0	0	0	No	No
647	34	Male	High school	3	Urban	19.7121	60.8	107	45	141	182	88	0	0	0	0	1	0	0	0	No	No
648	29	Female	Elementary School	1	Urban	24.3587	81.5	60	53	100	150	90	0	0	4	0	0	0	0	0	No	No
649	58	Male	High school	3	Urban	24.7518	98	274	26	106	164	91	3	0	4	0	1	2	0	0	Yes	Yes
650	53	Female	High school	3	Urban	27.6684	90.4	62	50	109	154	110	2	3	4	0	1	2	0	0	Yes	Yes
651	34	Male	High school	3	Urban	27.6896	102	90	31	138	164	104	0	3	4	2	1	0	0	0	Yes	Yes
652	23	Male	Diploma or higher	1	Urban	18.7923	78	52	57	144	184	92	0	0	0	2	1	0	0	0	No	No
653	61	Male	Elementary School	3	Urban	21.1168	81	198	44	129	187	103	3	0	0	0	0	0	0	5	No	No
654	53	Female	Elementary School	3	Urban	25.933	100	353	26	182	265	162	2	1	4	0	1	2	5	0	Yes	Yes
655	27	Male	High school	3	Urban	21.2104	79	224	28	108	148	91	0	0	0	0	1	0	0	5	No	No
656	71	Female	Elementary School	1	Urban	15.9862	66.8					101	4	0	0	2	1	0	0	5	No	No
657	66	Female	High school	3	Urban	23.8534	86.7	209	60	165	249	103	4	0	4	0	0	2	0	0	Yes	Yes
658	28	Male	Diploma or higher	1	Urban	27.7358	90.5	438	35	99	204	91	0	3	4	0	1	0	0	0	Yes	Yes
659	52	Male	Diploma or higher	3	Urban	30.6124	109.2	125	51	179	221	156	2	3	4	0	1	2	0	0	Yes	Yes
660	38	Female	High school	1	Urban	25.3008	98	121	55	183	238	81	0	1	4	0	1	0	0	0	No	No
661	66	Male	High school	3	Urban	23.6896	89.3	90	51	71	118	93	4	0	0	0	0	0	0	0	No	No
662	59	Female	Diploma or higher	3	Urban	30.9333	89.5	133	55	161	217	107	3	3	4	0	0	0	0	0	Yes	Yes
663	56	Female	High school	3	Urban	26.9919	89.6	85	55	136	183	86	3	1	4	0	0	2	0	0	No	No
664	34	Male	High school	3	Urban	20.815	76.4	121	39	122	181	76	0	0	0	0	0	0	0	0	No	No
665	26	Female	High school	3	Urban	29.1947	94.5	87	56	109	162	98	0	3	4	0	0	0	0	0	No	No
666	47	Male	High school	3	Urban	21.1927	74.5	61	84	173	271	93	2	0	0	2	1	0	0	0	No	No
667	48	Female	High school	3	Urban	35.1687	87.5	166	42	111	151	92	2	3	4	2	1	0	0	0	Yes	Yes
668	64	Female	Elementary School	3	Urban	22.756	84.5	57	62	83	144	101	3	0	4	0	0	0	0	0	No	No
669	44	Male	Elementary School	3	Rural	22.3435	70	83	36	94	122	101	0	0	0	2	1	0	0	0	Yes	No
670	35	Female	Elementary School	1	Rural	22.8363	72	59	40	89	115	99	0	0	0	0	1		0	0	No	No
671	50	Male	Elementary School	3	Rural	16.1193	74	75	45	141	173	104	2	0	0	0	1	0	0	0	No	No
672	35	Male	High school	3	Rural	25.6692	82	95	50	144	181	102	0	1	0	0	1		0	0	No	No
673	33	Female	Diploma or higher	1	Rural	29.2406	90	42	72	114	168	94	0	3	4	2	1	0	0	0	No	No
674	76	Male	Elementary School	3	Rural	19.1757	70	134	50	111	168	87	4	0	0	0	0	0	0	0	No	No
675	52	Female	Elementary School	1	Rural	25.1284	68	434	51	145	246	125	2	1	0	0	1	0	0	0	No	No
676	31	Male	Elementary School	3	Rural	19.6579	65	49	54	99	140	94	0	0	0	2	1	0	0	0	No	No
677	47	Male	Elementary School	3	Rural	24.6609	85	78	55	201	236	92	2	0	0	0	1	0	0	0	No	No
678	47	Female	Elementary School	1	Rural	26.1976	91	69	60	171	214	82	2	1	4	2	1	0	0	0	No	No
679	35	Female	High school	1	Rural	20.414	72	39	39	73	104	82	0	0	0	0	1	0	0	0	No	No
680	47	Male	Elementary School	3	Rural	27.3913	72	134	51	158	207	99	2	3	0	0	1		0	0	No	No
681	44	Female	Elementary School	3	Rural	24.0074	79.3	79	43	146	178	94	0	0	0	0	1	0	0	0	No	No
682	24	Male	Elementary School	1	Rural	17.8015	60	129	25	43	85.8	104	0	0	0	0	1	0	0	0	No	No
683	18	Female	High school	1	Rural	20.005	64	182	46	111	166	92	0	0	0	0	1		0	0	No	No
684	70	Male	Elementary School	3	Rural	22.6846	82	99	44	113	157	104	4	0	0	2	1	0	0	0	No	No
685	44	Female	Elementary School	1	Rural	24.4025	78.6	215	42	154	212	92	0	0	0	0	1	0	0	0	No	No
686	45	Male	Elementary School	3	Rural	17.3828	65	55	60	133	177	92	2	0	0	2	0		0	0	No	No
687	39	Female	Elementary School	1	Rural	24.9778	79.8	200	42	160	204	108	0	0	0	0	0	0	0	0	Yes	No
688	40	Female	High school	1	Rural	24.463	82.7	63	50	137	178	98	0	0	4	0	1		0	0	No	No
689	42	Male	Elementary School	3	Rural	19.436	86	58	50	69	112	91	0	0	0	2	1	0	0	0	No	No
690	46	Female	Elementary School	2	Rural	25.5493	85.5	114	48	185	228	82	2	1	4	0	0	0	0	0	No	No
691	64	Male	Elementary School	3	Rural	24.0651	72.3	198	46	121	174	102	3	0	0	2	1		0	5	No	No
692	55	Female	Elementary School	1	Rural	18.4429	58	241	44	170	228	143	3	0	0	2	1	2	5	0	Yes	No
693	42	Male	Elementary School	3	Rural	30.1523	91	164	45	161	205	106	0	3	4	0	1	0	0	0	Yes	Yes
694	39	Female	Elementary School	3	Rural	21.5606	82	91	39	72	109	123	0	0	4	0	1	0	0	0	Yes	Yes
695	29	Female	Elementary School	1	Rural	19.0983	71	86	45	161	194	98	0	0	0	2	1	0	0	0	No	No
696	60	Male	Elementary School	3	Rural	29.278	61	158	32	153	198	86	3	3	0	0	1		0	0	No	No
697	50	Female	Elementary School	1	Rural	32.5851	93.2	96	36	151	176	83	2	3	4	0	1		0	0	No	No
698	52	Male	Elementary School	3	Rural	21.5458	82	56	37	90	123	97	2	0	0	2	1	2	0	0	No	No
699	46	Female	Elementary School	1	Rural	38.104	89	164	46	234	266	126	2	3	4	0	1	2	5	0	Yes	Yes
700	19	Male	High school	1	Rural	18.0793	62	42	45	92	121	101	0	0	0	0	1	0	0	0	No	No
701	72	Male	Elementary School	1	Rural	21.3424	50	106	40	75	117	95	4	0	0	2	1	2	0	0	No	No
702	59	Male	High school	3	Rural	30.6345	86.2	89	57	93	160	99	3	3	0	2	1		0	0	No	No
703	53	Female	Elementary School	3	Rural	23.8638	81.3	160	54	149	210	111	2	0	4	0	1	2	0	0	Yes	Yes
704	34	Male	Diploma or higher	3	Rural	26.8573	89	322	31	184	219	103	0	1	0	0	0		0	0	Yes	No
705	20	Female	High school	1	Rural	26.0831	62	80	33	91	119	89	0	1	0	0	1		0	0	No	No
706	39	Female	Elementary School	1	Rural	21.8797	65					129	0	0	0	0	1	0	0	0	No	No
707	54	Female	Elementary School	1	Rural	27.1002	84	104	35	117	148	117	2	3	4	0	1	2	0	0	Yes	Yes
708	61	Female	Elementary School	1	Rural	25.372	88					108	3	1	4	0	1	0	0	0	Yes	Yes
709	27	Female	High school	2	Rural	31.5725	63.2	61	38	90	118	92	0	3	0	0	1	0	0	0	No	No
710	28	Male	Elementary School	3	Rural	20.691	69	60	44	104	139	76	0	0	0	0	1	0	0	0	No	No
711	33	Female	Elementary School	1	Rural	35.2393	90.1	99	42	184	217	94	0	3	4	0	1	2	0	0	Yes	Yes
712	51	Male	Elementary School	3	Rural	24.4208	89	185	41	175	224	116	2	0	0	0	1	2	0	0	Yes	No
713	29	Male	High school	3	Rural	22.3479	70	141	47	111	155	115	0	0	0	0	1	0	0	0	No	No
714	41	Male	High school	3	Rural	21.6135	79	41	51	99	134	87	0	0	0	0	1	0	0	0	No	No
715	39	Female	Elementary School	1	Rural	27.2048	78.2	64	40	117	145	95	0	3	0	0	0	0	0	0	No	No
716	62	Male	Elementary School	3	Rural	21.22	76	172	56	131	191	99	3	0	0	0	1	2	0	0	No	No
717	59	Female	Elementary School	1	Rural	23.4411	88	107	61	178	234	101	3	0	4	0	0	0	0	0	Yes	Yes
718	18	Female	High school	2	Rural	22.4013	70.4	116	59	152	201	103	0	0	0	0	1	0	0	0	No	No
719	65	Male	High school	3	Rural	19.5795	66.9	89	64	170	215	92	4	0	0	0	1	2	0	0	No	No
720	49	Male	Elementary School	3	Rural	24.3887	70.2	54	50	99	137	100	2	0	0	2	1	0	0	0	No	No
721	51	Male	Elementary School	3	Rural	22.1659	74	52	62	102	154	89	2	0	0	0	1	0	0	0	No	No
722	49	Female	Elementary School	1	Rural	24.4511	87	121	56	155	211	107	2	0	4	0	1	2	0	0	Yes	Yes
723	36	Male	High school	3	Rural	22.9483	80.4	210	44	116	166	114	0	0	0	0	0	0	0	0	Yes	No
724	33	Female	Elementary School	1	Rural	30.3214	82.2	98	50	141	183	90	0	3	4	0	0	0	0	0	No	No
725	46	Male	High school	3	Rural	19.2421	68	104	42	161	191	114	2	0	0	0	1	0	0	0	No	No
726	46	Female	High school	1	Rural	25.6126	85	149	35	122	177	90	2	1	4	0	1	0	0	0	No	No
727	42	Female	Elementary School	3	Rural	24.5222	80	198	51	111	164	209	0	0	4	0	1	2	0	0	Yes	Yes
728	46	Female	Elementary School	1	Rural	38.3521	111	116	57	170	220	99	2	3	4	0	1	0	0	0	No	No
729	75	Male	Elementary School	3	Rural	21.6169	71	112	60	136	192	102	4	0	0	0	1	0	0	0	No	No
730	62	Female	Elementary School	1	Rural	32.7878	87	211	44	172	228	103	3	3	4	0	1	2	0	0	Yes	Yes
731	66	Male	Elementary School	3	Rural	23.739	100	58	71	112	175	88	4	0	4	2	1		0	0	No	No
732	62	Female	Elementary School	1	Rural	34.3401	82	93	45	134	167	101	3	3	4	0	1		0	0	Yes	Yes
733	48	Male	Elementary School	3	Rural	25.3816		520	33	132	235	117	2	1		2	1		0	0	Yes
734	43	Female	Elementary School	1	Rural	30.7451		95	42	147	177	98	0	3		0	1		0	0	No	No
735	18	Male	High school	2	Rural	18.5524		93	39	85	118	88	0	0		0	1		0	0	No	No
736	64	Male	Elementary School	1	Rural	34.6846	102	228	31	148	219	300	3	3	4	0	1	2	5	0	Yes	Yes
737	61	Female	Elementary School	1	Rural	23.6786	78.3	104	46	150	187	97	3	0	0	0	1	2	0	5	No	No
738	43	Female	High school	1	Rural	24.6996	79	105	33	105	168	95	0	0	0	0	1		0	5	No	No
739	33	Male	Elementary School	3	Rural	19.4161	64	76	44	130	160	108	0	0	0	0	1		0	0	No	No
740	33	Female	Elementary School	1	Rural	17.0328	62	89	36	104	136	99	0	0	0	0	1	0	0	0	No	No
741	46	Male	Elementary School	3	Rural	36.6527	104	104	67	159	211	91	2	3	4	2	1	0	5	0	No	No
742	43	Female	Elementary School	1	Rural	25.8002	79.8	56	68	134	187	100	0	1	0	2	1	0	0	0	No	No
743	48	Female	Elementary School	3	Rural	20.7069	70					121	2	0	0	0	1	0	0	0	No	No
744	62	Male	Elementary School	1	Rural	22.7162	80	58	51	133	176	96	3	0	0	0	0	0	0	0	No	No
745	60	Female	Elementary School	1	Rural	18.4643	69	76	66	129	193	102	3	0	0	0	1	2	0	0	No	No
746	31	Female	Elementary School	1	Rural	24.0055	76.5					95	0	0	0	0	1	0	0	0	No	No
747	28	Male	Elementary School	3	Rural	36.9982	100.5					91	0	3	4	0	1	0	0	0	No	No
748	45	Male	Elementary School	3	Rural	25.5225	80.7	152	35	139	182	102	2	1	0	0	0	0	0	0	Yes	No
749	42	Female	High school	1	Rural	23.0311	77.5	87	56	123	182	90	0	0	0	0	0	0	0	0	No	No
750	23	Female	High school	1	Rural	21.0356	71.5	69	74	124	193	92	0	0	0	0	1	0	0	0	No	No
751	20	Male	High school	3	Rural	24.2665	80.3	94	39	114	159	96	0	0	0	0	1	0	0	0	No	No
752	60	Female	High school	3	Rural	27.1681	81.7	58	96	162	249	112	3	3	4	0	0	0	0	0	Yes	Yes
753	62	Male	Elementary School	3	Rural	20.1051	70.1	90	62	146	203	103	3	0	0	0	1	0	0	0	No	No
754	57	Female	Elementary School	3	Rural	13.9562	61.5	91	49	68	148	106	3	0	0	0	0	0	0	0	No	No
755	65	Male	Elementary School	3	Rural	20.6526	70.8	66	61	174	217	90	4	0	0	0	1	2	0	0	No	No
756	51	Female	Elementary School	1	Rural	16.6873	65.5	81	59	145	218	99	2	0	0	0	0	0	0	0	No	No
757	41	Female	High school	3	Rural	23.4321	88	87	54	120	174	99	0	0	4	0	1	0	0	0	No	No
758	20	Male	High school	3	Rural	19.7468	60.9	62	56	121	166	98	0	0	0	0	1	0	0	0	No	No
759	58	Male	Elementary School	3	Rural	21.3824	80.5	105	43	139	181	99	3	0	0	2	0	0	0	0	No	No
760	50	Female	Elementary School	3	Rural	28.0544	82	54	49	96	165	95	2	3	4	0	1	2	0	0	Yes	Yes
761	24	Female	High school	3	Rural	19.5108	70.8	129	34	116	152	84	0	0	0	0	0	0	0	0	No	No
762	64	Male	Elementary School	3	Rural	17.2867	60.5	124	51	97	152	102	3	0	0	0	1	2	0	0	No	No
763	50	Female	Elementary School	1	Rural	20.4221	68	95	47	108	156	91	2	0	0	0	1	0	0	0	No	No
764	58	Male	Elementary School	3	Rural	16.6926	60.2	96	59	203	246	100	3	0	0	2	1	0	0	0	No	No
765	48	Female	Elementary School	3	Rural	20.9563	70	59	63	132	182	105	2	0	0	0	1	0	0	0	No	No
766	18	Male	High school	1	Rural	18.5675	78	113	48	121	163	105	0	0	0	0	1	0	0	0	No	No
767	71	Male	Elementary School	3	Rural	23.4959	80.4	148	45	124	169	140	4	0	0	0	1	2	0	0	No	No
768	68	Female	Elementary School	3	Rural	14.9123	58.5	97	58	108	160	113	4	0	0	0	1	0	0	0	No	No
769	44	Male	Elementary School	3	Rural	21.408	60.9	105	45	145	183	108	0	0	0	2	1	0	0	0	No	No
770	40	Female	Elementary School	3	Rural	28.7423	98.2	141	45	212	247	94	0	3	4	0	0	2	0	0	Yes	Yes
771	33	Male	Elementary School	3	Rural	21.7903	70.2	87	36	105	140	112	0	0	0	2	0	0	0	0	No	No
772	28	Female	Elementary School	1	Rural	22.6614	72					108	0	0	0	0	0	0	0	0	No	No
773	30	Male	Elementary School	3	Rural	21.137	70.6	99	51	159	197	103	0	0	0	0	1	0	0	0	No	No
774	29	Female	Elementary School	1	Rural	18.4967	63.5	70	53	117	159	84	0	0	0	0	0	0	0	0	No	No
775	62	Female	Elementary School	1	Rural	25.2647	85.9	252	39	132	184	204	3	1	4	0	0	2	5	0	Yes	Yes
776	44	Male	High school	3	Rural	21.4416	70.5	65	48	81	121	87	0	0	0	2	0	0	0	0	No	No
777	36	Female	High school	1	Rural	20.9785	71.8	53	52	134	168	105	0	0	0	0	0	0	0	0	No	No
778	40	Male	High school	3	Rural	22.6116	70.5	101	53	152	196	99	0	0	0	2	1	0	0	0	No	No
779	35	Female	Elementary School	3	Rural	19.8066	65	78	47	159	191	94	0	0	0	0	0	0	0	0	No	No
780	80	Female	Elementary School	1	Rural	16.5063	56.5	72	59	118	183	100	4	0	0	0	0	2	0	0	No	No
781	54	Male	Elementary School	3	Rural	25.859	80.8	154	39	151	211	110	2	1	0	0	0	0	0	0	Yes	No
782	49	Female	Elementary School	1	Rural	28.6272	95.3	117	50	169	236	110	2	3	4	0	0	0	0	0	No	No
783	47	Male	Diploma or higher	3	Rural	30.894	98.5	292	34	175	245	109	2	3	4	0	1	0	0	0	Yes	Yes
784	42	Female	Diploma or higher	3	Rural	26.7691	79	57	57	90	137	96	0	1	0	0	0	0	0	0	No	No
785	28	Female	Diploma or higher	3	Rural	20.6571	68.8	85	60	144	187	88	0	0	0	0	0	0	0	0	No	No
786	24	Male	High school	3	Rural	20.135	60.9	57	35	80	120	104	0	0	0	0	1	2	0	0	Yes	No
787	50	Male	High school	3	Rural	21.1412	70.5	107	75	99	194	101	2	0	0	0	0	0	0	0	No	No
788	47	Female	Elementary School	1	Rural	35.7986	96.5					107	2	3	4	0	1	2	0	0	Yes	Yes
789	45	Female	High school	3	Rural	20.5556	63.3	73	65	180	232	143	2	0	0	0	1	2	0	0	No	No
790	38	Female	Elementary School	3	Rural	24.3845	82	106	61	212	263	106	0	0	4	2	0	0	0	0	Yes	Yes
791	44	Male	Elementary School	3	Rural	27.6333	90.5	238	31	144	209	101	0	3	4	0	1	0	0	0	Yes	Yes
792	38	Female	Elementary School	3	Rural	23.6806	77.1	90	55	130	178	143	0	0	0	0	1	0	0	0	No	No
793	66	Male	High school	3	Rural	25.2431	80.1	123	50	123	191	93	4	1	0	0	1	0	0	5	No	No
794	47	Female	Elementary School	3	Rural	30.1133	90	148	48	171	222	206	2	3	4	0	0	0	5	0	Yes	Yes
795	18	Female	High school	1	Rural	21.7334	65.2					99	0	0	0	0	0	0	0	5	No	No
796	75	Female	Elementary School	3	Rural	16.0193	60.5	82	65	120	178	116	4	0	0	0	1	2	0	0	No	No
797	31	Female	Elementary School	3	Rural	21.5966	68	55	45	140	170	89	0	0	0	0	0	0	0	0	No	No
798	57	Female	Elementary School	3	Rural	29.7338	89	191	52	192	248	99	3	3	4	0	0	2	0	0	Yes	Yes
799	33	Male	High school	3	Rural	19.3653	70.2	99	54	115	182	100	0	0	0	0	0	0	0	0	No	No
800	27	Female	Elementary School	3	Rural	25.3378	81.5	145	48	135	190	96	0	1	4	0	1	0	0	0	No	No
801	35	Male	Elementary School	3	Rural	25.953	80	324	39	127	182	104	0	1	0	0	0	0	0	0	Yes	No
802	45	Male	Elementary School	3	Rural	23.3792	70.6	95	57	42	110	98	2	0	0	0	1	2	0	0	No	No
803	42	Female	Elementary School	1	Rural	22.8838	83.7	145	43	139	183	158	0	0	4	0	1	2	0	0	Yes	Yes
804	52	Male	Elementary School	3	Rural	29.4356	98	187	32	113	149	91	2	3	4	2	1	0	0	0	Yes	Yes
805	48	Female	Elementary School	1	Rural	26.9429	88.4	75	41	104	139	100	2	1	4	0	1	0	0	0	Yes	Yes
806	45	Female	Elementary School	1	Rural	26.0514	84.5	110	59	151	204	100	2	1	4	0	0	2	0	0	Yes	Yes
807	18	Female	High school	2	Rural	21.8068	53.2	48	51	75	135	109	0	0	0	0	0	0	0	0	No	No
808	41	Male	Diploma or higher	3	Rural	19.4776	70.5	54	49	103	141	94	0	0	0	0	1	0	0	5	No	No
809	72	Male	Elementary School	1	Rural	17.1584	84	135	58	243	304	121	4	0	0	2	1	0	5	0	No	No
810	63	Female	Elementary School	1	Rural	23.7907	91	206	52	137	232	93	3	0	4	2	0	2	0	5	Yes	Yes
811	48	Female	High school	1	Rural	32.2353	100	194	47	223	269	99	2	3	4	0	0	2	0	0	Yes	Yes
812	72	Female	Elementary School	1	Rural	27.5533	98.4	112	71	147	211	95	4	3	4	0	1	2	0	0	No	No
813	20	Female	High school	1	Rural	23.2332	82	83	38	96	136	102	0	0	4	0	0	0	0	0	Yes	Yes
814	38	Female	High school	1	Rural	31.6768	101	62	58	154	191	106	0	3	4	0	0	0	0	0	Yes	Yes
815	52	Female	Elementary School	1	Rural	21.0594	88	188	38	145	230	211	2	0	4	0	0	2	5	0	Yes	Yes
816	31	Female	High school	1	Rural	29.1954	94	99	56	147	218	94	0	3	4	0	0	0	0	0	No	No
817	30	Female	Elementary School	1	Rural	21.6788	65.1	47	54	101	159	90	0	0	0	0	1	0	0	0	No	No
818	64	Male	Elementary School	3	Rural	30.9115	106.5	182	36	155	233	88	3	3	4	0	0	2	0	0	Yes	Yes
819	40	Male	Elementary School	3	Rural	25.1882	87	365	33	174	223	108	0	1	0	2	0	0	0	0	Yes	No
820	65	Female	Elementary School	1	Rural	24.1487	80.1	141	31	94	154	126	4	0	4	2	0	2	0	0	Yes	Yes
821	19	Female	Elementary School	1	Rural	21.796	79	114	31	90	138	99	0	0	0	2	1	0	0	0	No	No
822	34	Female	Elementary School	3	Rural	19.2786	63	40	55	97	164	90	0	0	0	0	0	0	0	0	No	No
823	40	Female	Elementary School	3	Rural	16.6833	61					86	0	0	0	0	0	0	0	0	No	No
824	56	Male	Elementary School	3	Rural	17.3141	84	182	38	131	199	96	3	0	0	0	0	0	0	0	Yes	No
825	60	Female	Elementary School	1	Rural	28.8544	95	271	65	144	220	203	3	3	4	2	0	0	5	0	Yes	Yes
826	54	Male	Elementary School	3	Rural	21.5019	72	68	64	208	252	95	2	0	0	2	1	2	0	0	No	No
827	45	Female	Elementary School	1	Rural	22.9411	74	74	69	148	203	95	2	0	0	0	1	2	0	0	No	No
828	72	Male	Elementary School	1	Rural	21.2846	70.6					92	4	0	0	2	1	2	0	0	No	No
829	39	Male	Elementary School	3	Rural	20.9908	73	180	38	174	219	107	0	0	0	2	1	0	0	0	Yes	No
830	51	Male	High school	3	Rural	23.4596	88	277	23	137	199	94	2	0	0	2	1	0	0	0	No	No
831	49	Female	Elementary School	1	Rural	26.6514	80	87	58	167	225	106	2	1	4	0	1	0	0	0	Yes	Yes
832	41	Male	High school	3	Rural	26.6721	80.8	64	49	144	198	93	0	1	0	0	0	0	0	0	No	No
833	39	Female	High school	1	Rural	25.7342	84.7	107	59	169	221	104	0	1	4	0	0	0	0	0	Yes	Yes
834	39	Female	High school	1	Rural	32.2079	95.1	128	52	177	227	84	0	3	4	0	0	0	0	0	No	No
835	44	Female	High school	3	Rural	33.3299	102.3	52	42	117	147	95	0	3	4	0	1	2	0	0	Yes	Yes
836	43	Male	High school	3	Rural	26.0923	90	135	45	150	211	90	0	1	4	0	0	0	0	0	No	No
837	41	Female	High school	1	Rural	31.6137	94	121	64	154	209	83	0	3	4	0	0	0	0	0	No	No
838	43	Female	High school	1	Rural	33.6372	105.5	91	51	120	163	89	0	3	4	0	0	2	0	0	No	No
839	21	Male	High school	1	Rural	23.3887	89	256	43	98	137	87	0	0	0	0	0	0	0	0	No	No
840	24	Male	Diploma or higher	3	Rural	22.6123	73	252	35	112	153	83	0	0	0	0	0	0	0	0	No	No
841	27	Female	Diploma or higher	1	Rural	19.1556	69.9	75	50	108	151	87	0	0	0	0	0	0	0	0	No	No
842	45	Female	High school	1	Rural	32.008	101.5	196	26	80	117	124	2	3	4	0	0	0	0	0	Yes	Yes
843	28	Male	Elementary School	3	Rural	21.8516	79.8	166	45	126	171	96	0	0	0	2	0	0	0	0	No	No
844	28	Female	Elementary School	1	Rural	27.0132	80.9	66	50	110	154	91	0	3	4	0	0	0	0	0	No	No
845	33	Male	High school	3	Rural	22.33	82.5	129	46	151	194	93	0	0	0	2	0	0	0	0	No	No
846	38	Male	High school	3	Rural	24.9479	85	50	45	141	174	100	0	0	0	2	0	0	0	0	No	No
847	34	Female	High school	1	Rural	26.6514	90.5	51	39	66	118	99	0	1	4	0	0	0	0	0	No	No
848	39	Male	Elementary School	3	Rural	25.0498	88	201	49	142	202	95	0	1	0	0	1	0	0	0	No	No
849	18	Female	High school	1	Rural	27.9565	76	63	64	114	190	91	0	3	0	0	0	0	0	0	No	No
850	43	Female	Elementary School	3	Rural	32.6396	100	69	56	89	179	93	0	3	4	0	0	2	0	0	No	No
851	59	Female	Elementary School	1	Rural	26.4846	94.6	166	43	139	215	161	3	1	4	0	0	0	5	0	Yes	Yes
852	54	Male	Diploma or higher	3	Rural	30.8519	103.7	144	33	146	192	101	2	3	4	0	0	0	0	5	Yes	Yes
853	53	Female	Diploma or higher	3	Rural	29.0966	93.5	191	46	105	209	256	2	3	4	0	0	2	5	0	Yes	Yes
854	30	Female	High school	1	Rural	20.4902	70.2	51	54	79	165	91	0	0	0	0	1	0	5	0	No	No
855	60	Male	High school	3	Rural	24.9451	90.3	140	43	124	169	118	3	0	4	0	0	0	0	0	No	No
856	55	Female	Elementary School	1	Rural	37.2568	108.5	275	58	222	299	89	3	3	4	0	0	2	0	0	Yes	Yes
857	53	Female	Elementary School	1	Rural	22.5117	80.2	136	66	148	210	261	2	0	4	0	1	2	5	0	Yes	Yes
858	38	Male	High school	3	Rural	22.2378	70.1	79	50	111	154	84	0	0	0	2	0	0	0	0	No	No
859	30	Female	High school	1	Rural	21.973	80	48	50	131	190	83	0	0	4	0	0	0	0	0	No	No
860	37	Female	High school	1	Rural	17.7539	62	51	56	92	140	105	0	0	0	0	0	0	0	0	No	No
861	38	Female	Diploma or higher	1	Rural	29.4221	91	60	52	151	187	88	0	3	4	0	1	2	0	0	No	No
862	59	Female	Elementary School	1	Rural	28.1027	78	139	39	146	185	113	3	3	0	0	0	2	0	0	Yes	No
863	51	Male	Elementary School	3	Rural	19.4691	71	68	52	105	170	115	2	0	0	2	1	0	0	0	No	No
864	54	Female	Elementary School	1	Rural	25.8885	79	153	49	121	172	92	2	1	0	0	0	0	0	0	Yes	No
865	23	Female	Diploma or higher	1	Rural	20.0173	70	126	41	124	165	89	0	0	0	0	0	0	0	0	No	No
866	67	Male	Elementary School	3	Rural	23.9706	80.1	202	32	147	213	139	4	0	0	0	0	0	0	0	Yes	No
867	26	Male	High school	3	Rural	23.8585	70.9	226	36	113	174	107	0	0	0	0	0	0	0	0	Yes	No
868	38	Male	High school	3	Rural	31.7163	101	164	39	157	219	98	0	3	4	2	0	0	0	0	Yes	Yes
869	25	Female	High school	1	Rural	23.5384	77.5	55	44	221	245	86	0	0	0	0	0	0	0	0	No	No
870	38	Male	High school	3	Rural	25.3626	80.1	61	71	103	169	93	0	1	0	0	0	0	0	0	No	No
871	31	Female	High school	1	Rural	26.0597	83	66	48	347	365	102	0	1	4	0	0	0	0	0	Yes	Yes
872	65	Male	Elementary School	3	Rural	23.2944	80.5	164	46	123	169	106	4	0	0	0	0	2	0	0	Yes	No
873	73	Female	Elementary School	1	Rural	22.9627	95	183	51	200	242	105	4	0	4	0	0	2	0	0	Yes	Yes
874	44	Male	High school	3	Rural	26.4917	90	228	34	137	193	91	0	1	4	0	0	0	0	0	Yes	Yes
875	42	Female	Diploma or higher	3	Rural	32.0478	88.5	78	50	140	182	101	0	3	4	0	0	2	0	0	Yes	Yes
876	66	Male	Diploma or higher	3	Rural	26.8803	80.6	50	68	134	186	96	4	1	0	2	0	0	0	0	No	No
877	67	Female	Elementary School	1	Rural	26.8042	85					125	4	1	4	0	0	0	0	0	Yes	Yes
878	58	Female	Elementary School	1	Rural	31.3091	95	149	45	157	205	95	3	3	4	0	0	2	0	0	Yes	Yes
879	23	Female	Diploma or higher	1	Rural	23.2351	78	125	46	115	163	83	0	0	0	0	0	0	0	0	No	No
880	24	Male	High school	3	Rural	22.9873	70.1	139	53	145	200	89	0	0	0	2	0	0	0	0	No	No
881	36	Male	High school	3	Rural	22.6705		87	57	155	196	85	0	0		2	0	0	0	0	No	No
882	35	Female	High school	1	Rural	17.8919	61.5	33	53	127	166	81	0	0	0	0	0	0	0	0	No	No
883	41	Female	Elementary School	1	Rural	27.3208	85					106	0	3	4	0	0	0	0	0	Yes	Yes
884	42	Male	Elementary School	3	Rural	21.4728	70.4	102	46	127	184	84	0	0	0	2	0	0	0	0	No	No
885	43	Female	High school	1	Rural	22.8203	74.5	46	62	101	152	83	0	0	0	0	0	0	0	0	No	No
886	19	Male	High school	2	Rural	19.1245		47	40	80	128	93	0	0		0	1	0	0	0	No	No
887	28	Female	High school	3	Rural	19.2459	66	68	49	111	154	79	0	0	0	0	0	0	0	0	No	No
888	36	Female	Elementary School	3	Rural	22.6566	76	74	48	111	146	90	0	0	0	0	0	0	0	0	No	No
889	30	Male	Elementary School	3	Rural	20.6841	76	121	60	106	156	90	0	0	0	0	1	0	0	0	No	No
890	30	Female	Elementary School	1	Rural	23.9038	68.1	53	52	77	118	109	0	0	0	0	0	0	0	0	No	No
891	44	Female	Elementary School	3	Rural	21.4493	71.5	140	47	110	158	109	0	0	0	0	0	2	0	0	Yes	No
892	39	Male	Elementary School	3	Rural	19.1241	68	76	55	153	195	126	0	0	0	0	0	0	0	0	No	No
893	37	Female	Elementary School	3	Rural	31.5494	97	64	42	140	170	98	0	3	4	0	0	0	0	0	Yes	Yes
894	47	Female	Elementary School	1	Rural	21.1958	84	100	70	142	201	105	2	0	4	0	0	2	0	0	Yes	Yes
895	55	Male	Elementary School	3	Rural	18.5107	67	103	44	132	167	100	3	0	0	0	1	0	0	0	No	No
896	47	Female	Elementary School	3	Rural	23.7045	78	84	62	103	157	100	2	0	0	0	1	0	0	0	No	No
897	37	Male	Diploma or higher	3	Rural	28.0715	90	108	49	178	214	91	0	3	4	0	0	2	0	0	No	No
898	32	Female	Diploma or higher	1	Rural	23.2132	76	52	52	66	110	98	0	0	0	0	0	0	0	0	No	No
899	43	Male	Elementary School	3	Rural	24.0618	79	116	38	103	133	98	0	0	0	0	0	0	0	0	No	No
900	37	Female	Elementary School	3	Rural	31.8315	97	196	40	99	141	96	0	3	4	0	0	0	0	0	Yes	Yes
901	37	Male	Elementary School	3	Rural	22.6078	75	60	73	153	204	103	0	0	0	0	0	0	0	0	No	No
902	32	Female	High school	1	Rural	24.3484	76.5	100	52	101	150	98	0	0	0	0	0	0	0	0	No	No
903	31	Female	Elementary School	3	Rural	29.3358	91.5	84	40	110	146	95	0	3	4	0	0	0	0	0	Yes	Yes
904	47	Male	High school	3	Rural	21.9483	80	96	58	127	175	94	2	0	0	0	0	0	0	0	No	No
905	41	Female	High school	3	Rural	29.0095	92.5	125	52	164	217	290	0	3	4	0	0	2	5	0	Yes	Yes
906	46	Female	Elementary School	1	Rural	34.1028	91	169	41	161	201	99	2	3	4	0	0	0	0	0	Yes	Yes
907	35	Male	High school	3	Rural	22.6953	73	142	41	164	211	115	0	0	0	0	0	0	0	0	No	No
908	70	Female	Elementary School	1	Rural	26.0508	95	159	46	118	167	102	4	1	4	0	0	2	0	0	Yes	Yes
909	42	Male	Elementary School	3	Rural	21.2562	79	164	48	102	156	93	0	0	0	0	0	0	0	0	No	No
910	39	Female	Elementary School	1	Rural	33.8593	100	98	51	147	189	95	0	3	4	0	1	0	0	0	No	No
911	48	Male	High school	3	Rural	25.8731	90	102	67	179	236	95	2	1	4	0	1	0	0	0	No	No
912	42	Female	Elementary School	1	Rural	27.7153	87.5	113	44	147	183	94	0	3	4	0	1	0	0	0	No	No
913	38	Male	High school	3	Rural	20.7347	78	113	49	172	215	93	0	0	0	2	1		0	0	No	No
914	32	Female	Elementary School	1	Rural	28.3668	88	216	48	196	252	94	0	3	4	0	1	2	0	0	Yes	Yes
915	60	Male	Elementary School	3	Rural	19.4124	71	83	47	151	188	94	3	0	0	0	1	0	0	0	No	No
916	58	Female	Elementary School	1	Rural	22.8608	74	46	57	195	232	95	3	0	0	0	0	2	0	0	No	No
917	42	Female	Elementary School	3	Rural	22.5785	77	58	52	101	141	116	0	0	0	0	1	0	0	0	No	No
918	18	Male	High school	1	Rural	23.2791	84	114	39	99	129	114	0	0	0	0	0	0	0	0	No	No
919	38	Male	Elementary School	3	Rural	21.8623	77	262	42	111	169	93	0	0	0	0	0	0	0	0	No	No
920	35	Female	Elementary School	1	Rural	23.6642	76	73	50	105	144	86	0	0	0	0	0	2	0	0	No	No
921	27	Female	High school	1	Rural	29.2451	95	69	50	123	157	155	0	3	4	0	0	0	0	0	No	No
922	48	Female	Elementary School	3	Rural	20.165	72	58	78	103	177	86	2	0	0	0	0	2	5	0	No	No
923	24	Female	High school	1	Rural	46.0439	87	113	43	73	142	106	0	3	4	0	0	0	0	5	Yes	Yes
924	40	Female	Elementary School	1	Rural	29.3141	86	154	44	107	149	103	0	3	4	0	1	0	0	0	Yes	Yes
925	62	Male	High school	3	Rural	19.9777	82	99	57	193	238	90	3	0	0	2	1	0	0	0	No	No
926	40	Female	Elementary School	1	Rural	31.9685	90	90	46	94	138	86	0	3	4	0	1	0	0	0	Yes	Yes
927	38	Male	High school	3	Rural	19.6531	69	89	43	104	140	92	0	0	0	2	1	0	0	0	No	No
928	32	Female	High school	1	Rural	19.3377	70	129	49	119	179	86	0	0	0	0	1	0	0	0	No	No
929	67	Male	Elementary School	3	Rural	20.0757	60	100	60	138	193	99	4	0	0	2	1	0	0	0	No	No
930	62	Female	Elementary School	3	Rural	27.938	97	164	48	164	216	183	3	3	4	0	1	0	0	0	Yes	Yes
931	64	Female	Elementary School	1	Rural	22.1007	72	107	68	154	217	104	3	0	0	2	0	0	0	0	No	No
932	50	Female	Elementary School	1	Rural	30.1263	95	227	33	151	202	202	2	3	4	0	1	2	0	0	Yes	Yes
933	41	Female	Elementary School	1	Rural	26.6165	84	126	61	164	219	110	0	1	4	0	1	0	0	0	No	No
934	18	Female	Elementary School	2	Rural	17.6659	61	74	61	157	210	89	0	0	0	0	1	0	0	0	No	No
935	40	Male	High school	3	Rural	23.6011	80	140	68	142	212	120	0	0	0	2	1	0	0	0	No	No
936	41	Female	High school	3	Rural	23.7399	72	123	59	126	189	106	0	0	0	2	1	0	0	0	No	No
937	52	Male	Elementary School	3	Rural	24.7706	86	273	35	93	158	94	2	0	0	2	1	0	0	0	Yes	No
938	38	Female	Elementary School	1	Rural	27.4293	81	52	44	196	153	100	0	3	4	0	1	0	0	0	Yes	Yes
939	39	Male	High school	3	Rural	24.1389	83.9	102	40	68	144	99	0	0	0	2	1	0	0	0	No	No
940	30	Female	High school	3	Rural	29.9995	80	49	81	155	225	83	0	3	4	0	0	0	0	0	No	No
941	31	Male	High school	3	Rural	25.3906	96.6	119	38	84	152	90	0	1	4	0	0	0	0	0	No	No
942	34	Female	High school	1	Rural		80	91	44	104	153	88	0		4	0	0	0	0	0	No	No
943	37	Female	Elementary School	3	Rural	25.5864	77.4	113	45	90	158	96	0	1	0	0	0	0	0	0	No	No
944	49	Male	High school	3	Rural	29.0212	90.6	246	36	70	140	184	2	3	4	0	0	2	5	0	Yes	Yes
945	58	Male	Elementary School	3	Rural	23.426	83.1	109	47	127	203	139	3	0	0	2	0	0	5	0	No	No
946	34	Female	Elementary School	1	Rural	23.91	79.4	70	48	139	185	103	0	0	0	0	1	0	0	0	No	No
947	46	Female	High school	1	Rural	26.8697	85.2	212	38	115	177	124	2	1	4	0	0	0	0	5	Yes	Yes
948	42	Male	Elementary School	3	Rural	24.8481	83.3	89	42	100	180	93	0	0	0	2	0	0	0	0	No	No
949	36	Female	Elementary School	2	Rural	28.5174	89.8	178	37	136	183	97	0	3	4	0	0	0	0	0	Yes	Yes
950	58	Male	High school	3	Rural	23.8558	81	144	42	176	261	101	3	0	0	0	0	0	0	0	No	No
951	46	Female	Elementary School	3	Rural	27.1836	85	118	49	155	211	82	2	3	4	0	0	2	0	0	Yes	Yes
952	65	Male	Elementary School	3	Rural	25.6109	87.3	73	49	124	228	92	4	1	0	0	1	0	0	0	No	No
953	63	Female	Elementary School	3	Rural	25.7575	92.9	156	45	135	215	100	3	1	4	0	0	0	0	0	Yes	Yes
954	34	Male	High school	3	Rural	20.8173	74	154	47	114	220	94	0	0	0	0	0	0	0	0	No	No
955	45	Male	Elementary School	3	Rural	24.3231	85.5	76	52	194	235	103	2	0	0	0	0	0	0	0	No	No
956	43	Female	Elementary School	1	Rural	31.1669	97.3	174	57	253	308	130	0	3	4	0	0	0	0	0	Yes	Yes
957	20	Male	High school	3	Rural	24.6753	83	45	63	143	189	96	0	0	0	2	0	0	0	0	No	No
958	45	Female	High school	3	Rural	19.7453	70.3	67	71	144	195	105	2	0	0	0	0	2	5	0	No	No
959	41	Female	Elementary School	1	Rural	19.2931	81.5	88	39	113	151	121	0	0	4	0	1	0	0	0	Yes	Yes
960	50	Male	Elementary School	3	Rural	25.4412	84	211	41	122	180	87	2	1	0	2	1	0	0	0	No	No
961	46	Female	Elementary School	3	Rural	22.7306	94.9	440	35	107	199	212	2	0	4	0	1	0	0	0	Yes	Yes
962	44	Male	High school	3	Rural	21.2056	74.5	150	59	90	171	95	0	0	0	0	0	2	0	0	No	No
963	36	Female	Elementary School	1	Rural	22.1436	75.5	50	73	96	161	90	0	0	0	0	0	0	0	0	No	No
964	35	Female	High school	1	Rural	32.1973	91.3	164	43	102	142	101	0	3	4	0	0	0	5	0	Yes	Yes
965	49	Female	Elementary School	1	Rural	29.5294	89	150	60	172	223	100	2	3	4	0	1	2	0	0	Yes	Yes
966	43	Female	High school	3	Rural	25.0062	92	119	49	135	183	101	0	1	4	0	0	0	0	0	Yes	Yes
967	44	Male	High school	3	Rural	29.2365	103.5	179	47	191	241	109	0	3	4	2	0	0	0	0	Yes	Yes
968	38	Female	High school	1	Rural	26.8727	91	96	44	173	212	92	0	1	4	0	0	0	0	0	Yes	Yes
969	20	Male	High school	3	Rural	30.5203	121	133	50	163	207	104	0	3	4	0	0	0	0	0	No	No
970	57	Female	Elementary School	3	Rural	26.0937	87.2	301	43	183	257	100	3	1	4	2	1	0	0	0	Yes	Yes
971	23	Female	High school	1	Rural	20.5035	80.8	99	61	100	157	105	0	0	4	2	0	0	0	0	No	No
972	35	Male	Diploma or higher	3	Rural	22.884	88.1	91	43	124	156	107	0	0	0	2	0	0	0	0	No	No
973	32	Female	High school	1	Rural	26.9575	88.8	34	62	96	142	106	0	1	4	2	0	0	0	0	Yes	Yes
974	51	Male	Elementary School	3	Rural	24.3664	93.4	264	41	129	199	100	2	0	4	2	0	0	0	0	Yes	Yes
975	48	Female	Elementary School	1	Rural	27.7195	100.2	205	42	168	214	106	2	3	4	0	0	0	0	0	Yes	Yes
976	69	Female	Elementary School	3	Rural	18.9148	73	182	44	187	237	97	4	0	0	2	0	0	0	0	No	No
977	60	Male	Elementary School	3	Rural	21.4198	81	168	65	121	191	104	3	0	0	2	1	2	0	0	Yes	No
978	50	Female	High school	1	Rural	20.3816	88.5	71	54	119	164	99	2	0	4	0	1	0	0	0	No	No
979	30	Male	Elementary School	3	Rural	20.161	75.5	115	51	108	155	116	0	0	0	2	1	0	0	0	No	No
980	28	Female	High school	1	Rural	23.6309	75	62	43	152	191	81	0	0	0	0	0	0	0	0	No	No
981	40	Male	High school	3	Rural	32.217	123	253	38	88	159	98	0	3	4	2	0	0	0	0	Yes	Yes
982	46	Female	High school	3	Rural	21.4914	65.4	71	59	133	182	97	2	0	0	0	0	0	0	0	No	No
983	36	Female	High school	1	Rural	21.9024	71.6	48	76	83	150	94	0	0	0	0	0	0	0	0	No	No
984	53	Male	Diploma or higher	3	Rural	19.5422	76	71	69	94	169	86	2	0	0	0	1	0	0	0	No	No
985	75	Female	Elementary School	1	Rural	24.782	60.9					99	4	0	0	2	1	0	0	0	No	No
986	39	Male	High school	3	Rural	20.9616	80	123	48	162	232	98	0	0	0	0	0	0	0	0	No	No
987	55	Male	High school	3	Rural	19.9314	70	98	72	108	194	122	3	0	0	2	0	0	0	0	No	No
988	53	Female	High school	1	Rural	22.9306	63.7	87	50	120	163	104	2	0	0	0	0	0	0	0	No	No
989	24	Female	Elementary School	1	Rural	19.9173	52.5	57	56	94	147	95	0	0	0	0	0	0	0	0	No	No
990	52	Male	High school	3	Rural	21.6677	75	54	72	91	164	99	2	0	0	0	0	0	0	0	No	No
991	48	Female	High school	1	Rural	23.2957	61.3	97	69	140	195	95	2	0	0	0	0	0	0	0	No	No
992	35	Male	Elementary School	3	Rural	22.1055	78.4	136	43	148	207	91	0	0	0	2	1	0	0	0	No	No
993	32	Female	High school	1	Rural	23.9678	56.4	89	54	152	198	123	0	0	0	0	1	0	0	0	No	No
994	53	Female	High school	1	Rural	23.7245	95.9	420	28	116	246	345	2	0	4	0	1	2	0	0	Yes	Yes
995	18	Female	High school	1	Rural	21.2369	72	61	44	55	128	95	0	0	0	2	1	0	0	0	No	No
996	49	Female	High school	1	Rural	30.2637	103.1	134	37	145	195	99	2	3	4	0	1	2	0	0	Yes	Yes
997	62	Male	Elementary School	3	Rural	26.2309	93.5	64	54	101	169	95	3	1	4	0	1	2	0	0	No	No
998	59	Female	Elementary School	1	Rural	25.9796	79	105	56	112	219	94	3	1	0	0	1	0	0	0	No	No
999	37	Female	Elementary School	1	Rural	27.3112	86.2	74	45	128	167	96	0	3	4	2	0	0	0	0	No	No
1000	55	Female	Elementary School	3	Rural	23.5125	78	97	58	192	249	100	3	0	0	0	0	0	0	0	No	No
1001	38	Female	High school	3	Rural	23.4443	69	68	53	82	159	97	0	0	0	0	0	0	0	0	No	No
1002	48	Female	Diploma or higher	3	Rural	21.3726	53.4	168	47	135	199	89	2	0	0	0	0	0	0	0	No	No
1003	24	Male	High school	3	Rural	19.7966	69.5	77	43	66	139	99	0	0	0	2	1	0	0	0	No	No
1004	20	Female	Elementary School	1	Rural	21.0384	68	47	44	68	131	88	0	0	0	0	1	0	0	0	No	No
1005	55	Male	Elementary School	3	Rural	20.6955	80.3	73	56	171	258	95	3	0	0	2	0	2	0	0	No	No
1006	20	Female	Elementary School	1	Rural	15.3636	60.2	51	63	63	120	96	0	0	0	0	0	0	0	0	No	No
1007	54	Female	Elementary School	1	Rural	29.4342	91	109	67	152	216	92	2	3	4	0	0	2	0	0	No	No
1008	48	Male	High school	3	Rural	20.9147	85	197	37	140	188	110	2	0	0	2	0	0	0	0	Yes	No
1009	40	Female	Elementary School	1	Rural	21.6438	88.7	158	56	134	189	106	0	0	4	0	0	0	0	0	Yes	Yes
1010	21	Female	High school	2	Rural	21.2553	70.5	190	63	174	234	106	0	0	0	0	1	0	0	0	No	No
1011	71	Male	Elementary School	3	Rural	22.0653	88					96	4	0	0	2	0	0	0	0	No	No
1012	69	Female	Elementary School	1	Rural	18.4508	77	112	55	151	200	99	4	0	0	2	0	2	0	0	No	No
1013	32	Female	Elementary School	1	Rural	33.8025	104	146	51	198	241	77	0	3	4	0	0	0	0	0	No	No
1014	49	Female	Elementary School	1	Rural	27.6607	99.3	179	48	162	242	104	2	3	4	2	1	2	0	0	Yes	Yes
1015	63	Female	Elementary School	1	Rural	26.2521	78	109	44	157	199	101	3	1	0	0	0	0	0	0	Yes	No
1016	75	Male	Elementary School	3	Rural	19.2336	76	79	51	108	155	106	4	0	0	2	1	0	0	0	No	No
1017	64	Female	Elementary School	1	Rural	19.6577	85	102	55	177	225	107	3	0	4	2	1	0	0	0	No	No
1018	27	Female	Elementary School	1	Rural	25.1086	88.1	83	42	161	194	95	0	1	4	0	1	0	0	0	Yes	Yes
1019	44	Female	Elementary School	1	Rural	22.8906	89	126	49	203	267	108	0	0	4	0	1	0	0	0	Yes	Yes
1020	21	Female	High school	1	Rural	14.2857	55.5	60	68	128	185	101	0	0	0	2	1	0	0	0	No	No
1021	64	Female	Elementary School	1	Rural	22.8179	72	105	66	165	237	104	3	0	0	2	0	0	0	0	No	No
1022	18	Female	High school	1	Rural	19.9216	71.5	153	37	106	159	84	0	0	0	0	0	0	0	0	No	No
1023	36	Female	High school	1	Rural	28.205	97.8	84	57	145	191	103	0	3	4	0	1	0	0	0	No	No
1024	60	Male	Elementary School	3	Rural	22.6905	79	87	50	145	204	149	3	0	0	2	1	0	0	0	No	No
1025	53	Female	Elementary School	1	Rural	24.3904	83	98	69	162	225	97	2	0	4	0	1	0	0	0	No	No
1026	31	Female	High school	1	Rural	37.1748	95	104	41	119	154	113	0	3	4	0	1	0	0	0	Yes	Yes
1027	56	Male	Elementary School	3	Rural	24.8672	85	185	53	194	271	100	3	0	0	0	1	0	0	0	Yes	No
1028	48	Female	Elementary School	1	Rural	21.5169	95	130	37	150	184	83	2	0	4	2	1	0	0	0	No	No
1029	20	Female	Elementary School	1	Rural	19.2005	50	61	56	139	177	89	0	0	0	0	1	0	0	0	No	No
1030	46	Female	Elementary School	1	Rural	29.3358	94	175	45	159	205	90	2	3	4	0	1	2	0	0	Yes	Yes
1031	20	Female	Elementary School	1	Rural	20.9908	70					91	0	0	0	2	1	0	0	0	No	No
1032	28	Male	High school	3	Rural	16.3443	66	138	37	102	150	88	0	0	0	2	0	0	0	0	No	No
1033	30	Female	High school	3	Rural	28.7503	90	229	33	142	190	94	0	3	4	0	0	0	0	0	Yes	Yes
1034	47	Male	Elementary School	3	Rural	23.4128	70	128	50	178	220	94	2	0	0	2	0	0	0	0	No	No
1035	67	Male	Elementary School	3	Rural	22.1771	75	145	49	181	231	107	4	0	0	2	0	0	0	0	No	No
1036	62	Female	Elementary School	1	Rural	18.784	74	41	97	107	212	90	3	0	0	2	0	0	0	0	No	No
1037	25	Female	High school	1	Rural	18.8896	65	78	48	115	158	83	0	0	0	2	0	0	0	0	No	No
1038	45	Male	High school	3	Rural	26.714	83	88	45	130	167	96	2	1	0	2	0	2	0	0	No	No
1039	39	Female	Elementary School	1	Rural	20.8877	69	88	49	107	176	102	0	0	0	2	0	0	0	0	Yes	No
1040	45	Male	High school	3	Rural	23.9848	82	91	42	70	125	84	2	0	0	2	0	0	0	0	No	No
1041	41	Female	High school	1	Rural	37.4828	98					106	0	3	4	2	0	2	0	0	Yes	Yes
1042	40	Male	High school	3	Rural	21.479	67	84	58	78	148	88	0	0	0	2	0	0	0	0	No	No
1043	30	Female	High school	1	Rural	21.8958	73	125	46	106	166	85	0	0	0	2	0	0	0	0	No	No
1044	44	Male	High school	3	Rural	21.7489	76	63	58	120	166	90	0	0	0	2	0	0	0	0	No	No
1045	37	Female	High school	1	Rural	27.2661	68.1	140	45	127	189	81	0	3	0	2	0	0	0	0	No	No
1046	37	Male	High school	3	Rural	17.2363	60	63	37	112	156	81	0	0	0	2	0	0	0	0	No	No
1047	37	Female	High school	1	Rural	27.6601	96	124	44	163	201	165	0	3	4	2	0	0	0	0	Yes	Yes
1048	51	Male	High school	3	Rural	25.852	84	154	43	171	240	100	2	1	0	2	0	0	0	0	No	No
1049	39	Female	High school	1	Rural	28.497	88.2	115	47	177	218	98	0	3	4	2	0	2	0	0	Yes	Yes
1050	22	Female	High school	1	Rural	21.3163	63	45	75	138	193	84	0	0	0	2	0	0	0	0	No	No
1051	41	Male	High school	3	Rural	29.3538	86	102	50	120	165	81	0	3	0	2	0	0	0	0	No	No
1052	39	Female	High school	1	Rural	32.252	91	39	26	63	96.8	87	0	3	4	2	0	2	0	0	Yes	Yes
1053	29	Female	High school	3	Rural	26.7296	62	66	58	87	151	68	0	1	0	2	0	0	0	0	No	No
1054	25	Male	High school	3	Rural	30.4367	88	198	39	184	236	93	0	3	0	2	0	0	0	0	Yes	No
1055	33	Male	High school	3	Rural	25.2634	73.1	79	58	143	185	84	0	1	0	2	0	0	0	0	No	No
1056	32	Female	High school	1	Rural	23.7034	76	122	50	191	232	107	0	0	0	2	0	0	0	0	No	No
1057	33	Female	High school	1	Rural	29.7429	80	96	20	76	94	104	0	3	4	2	0	0	0	0	Yes	Yes
1058	46	Male	High school	3	Rural	23.5935	73	71	55	126	170	94	2	0	0	2	0	0	0	0	No	No
1059	43	Female	High school	1	Rural	31.6819	80.9	123	48	168	213	83	0	3	4	2	0	0	0	0	Yes	Yes
1060	30	Male	High school	3	Rural	19.8767	69	57	45	122	152	87	0	0	0	2	0	0	5	0	No	No
1061	24	Female	Elementary School	1	Rural	19.1862	71	105	71	147	209	93	0	0	0	2	0	0	0	0	No	No
1062	25	Male	High school	3	Rural	22.8924	74	65	52	107	166	92	0	0	0	2	0	0	0	0	No	No
1063	23	Female	High school	3	Rural	20.0472	72	65	46	111	175	90	0	0	0	2	0	0	0	0	No	No
1064	21	Male	High school	3	Rural	19.6771	68	86	40	102	137	94	0	0	0	2	0	0	0	0	No	No
1065	19	Female	High school	1	Rural	21.3213	68	73	48	94	126	86	0	0	0	2	0	0	0	0	No	No
1066	31	Male	High school	3	Rural	28.459	89	207	36	133	172	84	0	3	0	2	0	0	0	0	No	No
1067	34	Female	High school	1	Rural	23.2168	65	80	55	114	163	93	0	0	0	2	0	0	0	0	No	No
1068	46	Male	Elementary School	3	Rural	30.3944	90.9	86	57	194	272	120	2	3	4	2	0	0	0	0	Yes	Yes
1069	40	Female	Elementary School	3	Rural	28.0287	80.8	164	41	99	176	290	0	3	4	2	0	2	0	0	Yes	Yes
1070	19	Female	Elementary School	1	Rural	21.0052	60	105	54	113	175	97	0	0	0	2	0	0	0	0	No	No
1071	42	Female	Elementary School	3	Rural	26.5798	86.2	126	45	136	210	90	0	1	4	2	0	0	0	0	No	No
1072	27	Female	Elementary School	1	Rural	27.2928	70.9	90	52	131	197	91	0	3	0	2	0	0	0	0	No	No
1073	20	Female	Elementary School	3	Rural	24.9895	60.2	66	45	58	109	91	0	0	0	2	0	0	0	0	No	No
1074	31	Female	High school	3	Rural	27.8074	80.8	60	43	101	182	79	0	3	4	2	0	0	0	5	No	No
1075	20	Male	High school	3	Rural	22.17	70.1	51	44	118	178	85	0	0	0	2	0	0	0	5	No	No
1076	56	Male	Elementary School	3	Rural	29.0017	90.3	138	36	112	158	90	3	3	4	2	0	0	0	0	Yes	Yes
1077	48	Female	Elementary School	3	Rural	29.3632	87	156	53	159	236	100	2	3	4	0	0	0	0	0	Yes	Yes
1078	28	Male	Elementary School	3	Rural	22.4371	70.4	93	47	121	172	88	0	0	0	2	0	0	0	0	No	No
1079	42	Male	High school	3	Rural	27.3497	90.1	192	44	94	162	85	0	3	4	2	0	0	0	0	Yes	Yes
1080	41	Female	High school	3	Rural	25.2131	70.8					101	0	1	0	2	0	0	0	0	No	No
1081	29	Female	Diploma or higher	3	Rural	18.2308	60.7	31	39	87	119	79	0	0	0	2	0	0	0	0	No	No
1082	49	Female	Elementary School	3	Rural	29.9122	90	144	52	124	197	93	2	3	4	2	0	2	0	0	No	No
1083	24	Male	High school	3	Rural	27.1626	78.5	105	33	119	169	96	0	3	0	2	0	0	0	0	No	No
1084	21	Female	Elementary School	3	Rural	21.1984	76.2	45	49	70	126	88	0	0	0	0	0	0	0	0	No	No
1085	30	Male	Elementary School	3	Rural	21.4057	70	62	53	81	138	87	0	0	0	2	0	0	0	0	No	No
1086	27	Female	Elementary School	3	Rural	31.7098	90.3	145	43	71	136	83	0	3	4	2	0	0	0	0	Yes	Yes
1087	58	Male	Elementary School	3	Rural	20.9366	80.8	146	35	102	154	89	3	0	0	2	0	0	0	0	No	No
1088	49	Female	Elementary School	3	Rural	21.8459	71	90	66	116	176	97	2	0	0	0	0	2	0	0	No	No
1089	41	Female	Elementary School	3	Rural	29.0375	96	126	50	164	218	99	0	3	4	0	0	0	0	0	No	No
1090	43	Male	Elementary School	3	Rural	24.5726	93	161	40	130	189	90	0	0	4	2	0	0	0	0	No	No
1091	45	Female	Diploma or higher	3	Rural	33.2444	95	103	61	76	142	89	2	3	4	0	0	2	0	0	No	No
1092	40	Female	Elementary School	3	Rural	20.595		134	67	98	177	94	0	0		2	1	2	0	0	No	No
1093	62	Female	Elementary School	3	Rural	22.1039	85					261	3	0	4	0	0	2	0	0	Yes	Yes
1094	36	Female	Elementary School	3	Rural	19.8256	68	47	62	101	163	90	0	0	0	0	0	0	0	0	No	No
1095	37	Male	Elementary School	3	Rural	18.8995	68.2	112	49	113	159	87	0	0	0	0	0	0	0	0	No	No
1096	28	Female	Elementary School	3	Rural	28.7829	93					142	0	3	4	0	0	2	0	0	Yes	Yes
1097	41	Female	Elementary School	3	Rural	21.9141	68.4	94	45	154	221	94	0	0	0	0	1	0	0	0	No	No
1098	47	Male	High school	3	Rural	24.0562	80.3	156	40	103	157	102	2	0	0	2	0	0	0	0	Yes	No
1099	27	Female	Elementary School	1	Rural	30.0734	92					102	0	3	4	0	0	0	0	0	No	No
1100	30	Male	Elementary School	3	Rural	19.5948	76	67	63	127	192	109	0	0	0	2	0	0	0	0	No	No
1101	27	Female	Elementary School	3	Rural	30.2819	86	75	30	77	114	96	0	3	4	0	0	0	0	0	No	No
1102	91	Male	Elementary School	3	Rural	24.6875	78.5	152	30	101	153	128	4	0	0	2	0	2	0	0	Yes	No
1103	71	Female	Elementary School	1	Rural	19.4609	74.6	203	41	137	210	113	4	0	0	0	0	0	0	0	Yes	No
1104	57	Male	Elementary School	3	Rural	25.6661	90.1	145	32	151	207	105	3	1	4	2	1	2	0	0	Yes	Yes
1105	47	Female	Elementary School	3	Rural	27.7814	80.9	88	56	185	229	92	2	3	4	0	0	2	0	0	No	No
1106	27	Male	Elementary School	3	Rural	23.136	79.5	234	38	135	178	92	0	0	0	2	0	0	0	0	No	No
1107	34	Male	Elementary School	3	Rural	21.616	72.8	185	46	90	150	96	0	0	0	0	0	0	0	0	No	No
1108	29	Female	Elementary School	3	Rural	24.1819	89.7	114	44	93	143	89	0	0	4	0	0	0	0	0	Yes	Yes
1109	24	Male	Elementary School	3	Rural	23.1748	75.3	96	47	108	162	101	0	0	0	2	0	0	0	0	No	No
1110	21	Female	Elementary School	3	Rural	24.5966	72	53	45	133	181	86	0	0	0	0	0	0	0	0	No	No
1111	45	Male	Elementary School	3	Rural	15.3565	62	106	41	92	125	82	2	0	0	0	0	0	0	0	No	No
1112	44	Female	Elementary School	3	Rural	23.3862	84	117	46	125	166	103	0	0	4	0	0	0	0	0	Yes	Yes
1113	58	Male	Elementary School	3	Rural	18.1726	68	80	41	97	136	112	3	0	0	0	1	0	0	0	No	No
1114	50	Female	Elementary School	1	Rural	38.9074	120	84	61	179	242	118	2	3	4	0	1	2	0	0	Yes	Yes
1115	31	Male	Elementary School	3	Rural	19.5072	73	63	39	68	102	110	0	0	0	0	0	0	0	0	No	No
1116	28	Female	Elementary School	1	Rural	21.7738	75	32	62	95	144	83	0	0	0	0	0	0	0	0	No	No
1117	61	Female	Elementary School	1	Rural	26.324	104	334	44	128	260	110	3	1	4	0	0	2	0	0	Yes	Yes
1118	46	Male	Elementary School	3	Rural	20.2811	69.5	97	44	129	167	109	2	0	0	0	0	0	0	0	No	No
1119	40	Female	Elementary School	3	Rural	21.1342	73	62	52	97	141	91	0	0	0	0	0	0	0	0	No	No
1120	37	Male	High school	3	Rural	24.0011	88	100	40	86	123	95	0	0	0	0	1	0	0	0	No	No
1121	35	Female	Elementary School	3	Rural	28.3127	83	62	55	131	169	82	0	3	4	0	1	0	0	0	No	No
1122	68	Male	Elementary School	3	Rural	20.1861	79	75	40	145	179	104	4	0	0	2	1	0	0	0	No	No
1123	66	Female	Elementary School	3	Rural	27.0361	102	149	33	166	200	123	4	3	4	0	1	0	0	0	Yes	Yes
1124	28	Female	High school	3	Rural	20.1669	72.5	96	51	165	204	92	0	0	0	0	0	0	0	0	No	No
1125	40	Female	Elementary School	3	Rural	27.6368	91	60	67	105	162	107	0	3	4	2	0	0	0	0	Yes	Yes
1126	53	Male	Elementary School	3	Rural	23.8994	83	71	58	90	140	123	2	0	0	0	1	0	0	0	No	No
1127	34	Male	High school	3	Rural	18.7998	67.5	84	57	149	193	102	0	0	0	0	0	0	0	0	No	No
1128	28	Female	High school	3	Rural	19.8606	67	38	51	118	150	115	0	0	0	0	0	0	0	0	No	No
1129	72	Male	Elementary School	3	Rural	20.8315	76.5	123	55	200	247	88	4	0	0	0	1	0	0	0	No	No
1130	52	Female	Elementary School	3	Rural	23.262	85.5	97	49	266	302	106	2	0	4	0	1	0	0	0	Yes	Yes
1131	20	Male	Elementary School	3	Rural	18.0032	64.5	93	33	218	236	91	0	0	0	0	0	0	0	0	No	No
1132	46	Male	High school	3	Rural	32.1747	105.5	174	42	208	248	90	2	3	4	0	0	2	0	0	Yes	Yes
1133	49	Male	Elementary School	3	Rural	23.8874	81.5	54	49	131	154	111	2	0	0	0	0	0	0	0	No	No
1134	42	Female	Elementary School	3	Rural	23.0856	72.2	98	61	147	199	97	0	0	0	0	0	2	0	0	No	No
1135	71	Male	Elementary School	1	Rural	17.8291	66	167	49	114	167	107	4	0	0	0	0	0	0	0	Yes	No
1136	46	Male	Elementary School	3	Rural	20.3279	77.1	101	43	130	172	102	2	0	0	0	0	0	0	0	No	No
1137	40	Female	Elementary School	3	Rural	24.1724	76	78	43	141	174	109	0	0	0	0	0	0	0	0	Yes	No
1138	29	Male	High school	3	Rural	21.6868	76.6	73	53	194	233	96	0	0	0	0	0	0	0	0	No	No
1139	37	Male	Elementary School	3	Rural	19.6097	69	102	59	122	174	102	0	0	0	0	0	0	0	0	No	No
1140	34	Female	Elementary School	3	Rural	16.9335	72	73	50	135	174	116	0	0	0	0	0	0	0	0	No	No
1141	22	Female	Elementary School	3	Rural	29.1403	96.5	104	33	103	145	99	0	3	4	0	0	0	0	0	Yes	Yes
1142	63	Male	Elementary School	3	Rural	17.392	68	67	48	135	190	97	3	0	0	0	1	0	0	5	No	No
1143	60	Female	Elementary School	1	Rural	15.1005	60	84	83	137	234	93	3	0	0	0	0	2	5	0	No	No
1144	38	Male	Elementary School	3	Rural	20.5847	84.6	90	59	129	198	103	0	0	0	0	0	0	0	5	No	No
1145	37	Male	Elementary School	3	Rural	21.6993	76	286	48	163	250	99	0	0	0	0	0	0	0	0	No	No
1146	32	Female	High school	3	Rural	21.8326	78	59	58	125	186	87	0	0	0	0	1	0	0	0	No	No
1147	58	Male	Elementary School	1	Rural	10.0133	74	149	54	54	139	88	3	0	0	0	0	0	0	0	No	No
1148	49	Female	Elementary School	1	Rural	16.4473	59	178	66	182	266	95	2	0	0	2	0	0	0	0	No	No
1149	31	Female	Diploma or higher	2	Rural	24.1431	78.5	90	50	138	203	93	0	0	0	0	0	0	0	0	No	No
1150	27	Female	High school	3	Rural	30.3725	88	80	39	39	90	84	0	3	4	0	0	0	0	0	No	No
1151	50	Male	Elementary School	3	Rural	17.9468	65.5	62	53	104	166	96	2	0	0	0	0	0	0	0	No	No
1152	45	Female	High school	3	Rural	32.3272	87.5	113	43	161	220	99	2	3	4	0	0	2	0	0	Yes	Yes
1153	72	Male	Elementary School	1	Rural	21.3987	79	190	44	114	178	123	4	0	0	0	1	2	0	0	Yes	No
1154	63	Female	Elementary School	1	Rural	23.9178	77.5	64	54	108	167	98	3	0	0	0	1	2	0	0	No	No
1155	46	Male	Elementary School	3	Rural	24.1413	84.7	156	31	126	174	95	2	0	0	2	0	0	0	0	Yes	No
1156	37	Female	Elementary School	3	Rural	23.6565	77	102	40	112	166	85	0	0	0	0	0	0	0	0	No	No
1157	31	Female	Elementary School	1	Rural	23.414	72	51	71	133	191	87	0	0	0	0	0	0	0	0	No	No
1158	38	Male	High school	3	Rural	20.9616	78	67	58	142	200	100	0	0	0	2	0	0	0	0	No	No
1159	26	Female	High school	1	Rural	25.9704						73	0	1		0	0	0	0	0	No	No
1160	53	Male	Elementary School	3	Rural	30.1374	102	120	37	143	178	104	2	3	4	0	1	2	0	0	Yes	Yes
1161	57	Female	Elementary School	3	Rural	13.0609	78	51	71	140	186	112	3	0	0	2	1	0	0	0	No	No
1162	34	Male	High school	3	Rural	21.2838	80.2	174	40	109	151	100	0	0	0	2	0	0	0	0	Yes	No
1163	34	Female	High school	1	Rural	17.4572	62.2					87	0	0	0	2	0	0	0	0	No	No
1164	65	Female	Elementary School	1	Rural	22.6901	78	228	42	108	205	108	4	0	0	2	0	0	0	0	Yes	No
1165	59	Female	Elementary School	3	Rural	34.4677	107					109	3	3	4	2	0	2	0	0	Yes	Yes
1166	29	Male	Elementary School	3	Rural	29.063	87	73	52	132	180	100	0	3	0	2	0	0	0	0	No	No
1167	24	Male	High school	3	Rural	19.5372	76	100	43	211	245	134	0	0	0	2	0	0	0	0	No	No
1168	41	Male	Elementary School	3	Rural	19.2338	71	69	45	104	136	100	0	0	0	2	0	0	0	0	No	No
1169	35	Female	Elementary School	3	Rural	18.9782	62	76	63	138	190	81	0	0	0	2	0	0	0	0	No	No
1170	56	Male	High school	3	Rural	18.9728	69	80	37	93	118	141	3	0	0	2	0	0	0	0	No	No
1171	50	Male	Elementary School	3	Rural	19.2834	68.8	50	63	95	150	109	2	0	0	0	0	0	0	0	No	No
1172	39	Female	Elementary School	3	Rural	26.5681	87.2	148	54	179	228	97	0	1	4	0	0	2	0	0	No	No
1173	56	Male	Elementary School	3	Rural	20.5761	64.2	119	42	112	150	114	3	0	0	2	0	2	0	0	No	No
1174	36	Female	Elementary School	3	Rural	26.0993	76.6	56	77	95	156	88	0	1	0	0	0	0	0	0	No	No
1175	59	Male	Elementary School	3	Rural	22.3991	81.6	83	67	161	211	93	3	0	0	2	0	0	0	0	No	No
1176	37	Male	Diploma or higher	3	Rural	20.9902	68.4	59	50	102	143	91	0	0	0	0	0	0	0	0	No	No
1177	33	Female	Diploma or higher	1	Rural	18.2462	63	58	72	129	185	102	0	0	0	0	0	0	0	0	No	No
1178	55	Female	Elementary School	1	Rural	25.9967	75.8	108	85	166	233	97	3	1	0	0	0	0	0	0	No	No
1179	47	Male	Elementary School	3	Rural	22.4072	74.8	200	41	134	186	109	2	0	0	2	0	2	0	0	Yes	No
1180	34	Female	Elementary School	3	Rural	21.8388	76.8	74	46	126	163	129	0	0	0	0	0	0	0	0	Yes	No
1181	23	Male	Elementary School	1	Rural	17.7351	65.7	105	47	136	172	92	0	0	0	0	0	0	0	0	No	No
1182	48	Male	Elementary School	3	Rural	23.5498	79.1	112	44	165	205	100	2	0	0	2	1	2	0	0	No	No
1183	19	Female	High school	1	Rural	20.1732	69					98	0	0	0	0	0	0	0	0	No	No
1184	22	Male	Elementary School	3	Rural	20.509	66.6	65	60	144	197	112	0	0	0	2	0	0	0	0	No	No
1185	19	Female	Elementary School	1	Rural	20.4417	60.9	66	52	106	150	94	0	0	0	0	0	0	0	0	No	No
1186	25	Female	Elementary School	1	Rural	30.2379	89					87	0	3	4	0	0	0	0	0	No	No
1187	46	Male	Elementary School	3	Rural	19.1784	82.1	82	42	116	175	115	2	0	0	2	0	2	0	5	No	No
1188	45	Female	Elementary School	3	Rural	16.7052	59.7	116	47	63	119	582	2	0	0	0	1	0	5	0	Yes	No
1189	21	Male	High school	3	Rural	22.8191	83.2	74	58	166	233	89	0	0	0	2	1	0	0	5	No	No
1190	46	Male	High school	3	Rural	25.0872	89.1	216	34	116	177	113	2	1	0	2	1	2	0	0	Yes	No
1191	46	Female	Elementary School	1	Rural	24.2337	85.2	95	38	99	154	102	2	0	4	0	1	0	0	0	Yes	Yes
1192	59	Male	Elementary School	3	Rural	25.6787	85.1	85	46	172	229	115	3	1	0	2	0	2	0	0	No	No
1193	57	Female	Elementary School	3	Rural	36.4279	108.4	165	49	186	260	150	3	3	4	0	1	2	0	0	Yes	Yes
1194	22	Female	Elementary School	1	Rural	21.3174	83.1	65	53	124	184	110	0	0	4	0	1	0	0	0	Yes	Yes
1195	70	Female	Elementary School	1	Rural	20.8193	50.9	142	65	150	236	104	4	0	0	0	1	0	0	0	No	No
1196	42	Male	Elementary School	3	Rural	22.3209	66.2	106	41	122	175	108	0	0	0	2	0	0	0	0	No	No
1197	37	Female	Elementary School	1	Rural	25.8041	89.6	336	44	105	211	94	0	1	4	0	1	2	0	0	Yes	Yes
1198	20	Male	High school	1	Rural	20.9196	78.1	180	29	93	148	98	0	0	0	0	1	0	0	0	No	No
1199	74	Female	Elementary School	1	Rural	17.6688	52.1	74	56	156	222	98	4	0	0	0	1	0	0	0	No	No
1200	39	Female	Elementary School	3	Rural	21.1884	78.1	75	47	122	184	98	0	0	0	0	1	0	0	0	No	No
1201	37	Male	Elementary School	3	Rural	21.2305	75.2	106	35	122	166	117	0	0	0	2	1	0	5	0	Yes	No
1202	34	Female	Elementary School	3	Rural	24.5811	76.3	45	25	28	43.8	102	0	0	0	0	0	0	0	0	Yes	No
1203	63	Male	Elementary School	3	Rural	23.0859	76.2	798	24	111	210	271	3	0	0	0	0	2	0	0	Yes	No
1204	58	Female	Elementary School	3	Rural	24.4278	85.2					299	3	0	4	0	0	0	0	0	No	No
1205	21	Male	Elementary School	3	Rural	20.8368	83.1	171	38	107	161	98	0	0	0	2	1	0	0	0	Yes	No
1206	30	Male	Elementary School	3	Rural	23.8948	89.1	57	52	72	130	102	0	0	0	2	0	0	0	0	No	No
1207	32	Female	High school	1	Rural	34.6575	95.6	45	48	86	147	110	0	3	4	0	0	0	0	0	Yes	Yes
1208	55	Male	Elementary School	3	Rural	22.5451	86.4	118	42	138	206	102	3	0	0	2	0	2	0	0	No	No
1209	46	Female	Elementary School	3	Rural	24.9508	92.8	301	32	114	189	117	2	0	4	0	0	0	0	0	Yes	Yes
1210	55	Male	Elementary School	3	Rural	18.6978	68	218	39	114	167	120	3	0	0	2	0	0	0	0	Yes	No
1211	48	Female	Elementary School	3	Rural	30.4012	105.5	248	33	97	156	120	2	3	4	0	0	2	0	0	Yes	Yes
1212	55	Female	High school	3	Rural	18.5328	62.4	62	52	87	137	105	3	0	0	2	1	0	0	0	No	No
1213	23	Female	Diploma or higher	3	Rural	23.9243	76	66	54	116	176	68	0	0	0	2	0	0	0	0	No	No
1214	30	Female	Elementary School	1	Rural	11.6454	56.9					91	0	0	0	0	1		0	0	No	No
1215	56	Female	Elementary School	1	Rural	19.9341	75.5	213	63	129	219	102	3	0	0	2	0	2	0	0	Yes	No
1216	38	Female	Elementary School	3	Rural	24.0725	88.8	60	70	104	173	87	0	0	4	0	0	2	0	0	No	No
1217	46	Female	Elementary School	3	Rural	29.7683	91.7					103	2	3	4	0	0	2	0	0	Yes	Yes
1218	48	Male	High school	3	Rural	22.0851	75.1	162	54	129	205	87	2	0	0	2	0	0	0	0	No	No
1219	28	Female	Elementary School	3	Rural	26.8302	91.1	83	52	140	184	92	0	1	4	0	0	2	0	0	No	No
1220	50	Male	Elementary School	3	Rural	23.6879	83.4	165	49	130	202	90	2	0	0	2	1	0	0	0	No	No
1221	57	Male	Elementary School	3	Rural	18.0338	72	73	55	106	166	92	3	0	0	2	1	0	0	0	No	No
1222	36	Male	Elementary School	3	Rural	18.7697	68.3	62	42	86	134	83	0	0	0	2	1	0	0	0	No	No
1223	51	Male	Elementary School	3	Rural	25.0652	83	108	39	86	140	95	2	1	0	2	0	0	0	0	No	No
1224	47	Female	Elementary School	3	Rural	21.9219	82.5	70	66	138	196	88	2	0	4	0	0	2	0	0	No	No
1225	49	Male	Elementary School	3	Rural	25.916	72	118	40	138	193	102	2	1	0	2	1	0	0	0	No	No
1226	48	Female	Elementary School	1	Rural	25.2128	89.5	81	51	127	192	98	2	1	4	0	1	2	0	0	No	No
1227	33	Female	High school	3	Rural	22.6524	81	129	39	163	196	82	0	0	4	0	1	0	0	0	No	No
1228	35	Female	Elementary School	3	Rural	25.6148	89.1	263	56	132	243	92	0	1	4	0	0	0	0	0	No	No
1229	40	Female	Elementary School	3	Rural	30.1856	80.4	52	50	81	149	97	0	3	4	0	0	0	0	0	No	No
1230	40	Male	Elementary School	3	Rural	27.2619	90.3	206	30	132	232	102	0	3	4	0	0	0	0	0	Yes	Yes
1231	39	Female	Elementary School	3	Rural	27.7441	86	117	53	76	142	92	0	3	4	0	0	0	0	0	No	No
1232	20	Male	Elementary School	3	Rural	19.4253	70.3	57	55	88	133	92	0	0	0	2	0	0	0	0	No	No
1233	66	Female	Elementary School	1	Rural	18.4226	75	98	65	174	236	107	4	0	0	0	0	0	0	0	No	No
1234	32	Female	Elementary School	3	Rural	28.0451	87	86	52	95	146	95	0	3	4	0	1	0	0	0	No	No
1235	37	Male	Elementary School	3	Rural	21.315	70.4	144	44	75	126	108	0	0	0	2	0	2	0	0	No	No
1236	32	Male	High school	3	Rural	25.3601	82.3	114	45	128	185	90	0	1	0	0	0	0	0	0	No	No
1237	28	Female	High school	3	Rural	25.2799	82.2					98	0	1	4	0	0	0	0	0	No	No
1238	51	Female	Elementary School	3	Rural	22.2664	82.9	51	71	69	135	102	2	0	4	0	0	0	0	0	No	No
1239	31	Female	High school	3	Rural	20.6229	71.2					97	0	0	0	0	0	0	0	0	No	No
1240	74	Female	Elementary School	1	Rural	18.9573	68.6	150	58	65	151	117	4	0	0	2	0	2	0	0	Yes	No
1241	44	Male	High school	3	Rural	27.2243	82.7	140	36	105	157	118	0	3	0	2	0	0	0	0	Yes	No
1242	39	Female	Elementary School	3	Rural	25.2713	78.5	158	59	134	200	98	0	1	0	0	0	2	0	0	No	No
1243	67	Male	Elementary School	3	Rural	18.1712	64.2	76	47	113	150	102	4	0	0	2	0	0	0	0	No	No
1244	40	Female	Elementary School	3	Rural	20.5178	66	40	59	134	176	95	0	0	0	0	0	0	0	0	No	No
1245	40	Male	Elementary School	3	Rural	17.9804	71.1	270	33	145	182	90	0	0	0	0	0	0	0	0	No	No
1246	35	Female	Elementary School	3	Rural	32.0256	86	139	51	142	195	103	0	3	4	0	0	0	0	0	Yes	Yes
1247	38	Male	Elementary School	3	Rural	22.8848	83.7	154	35	105	173	104	0	0	0	0	0	0	0	0	Yes	No
1248	32	Female	High school	3	Rural	27.151	88	60	53	168	207	99	0	3	4	0	0	0	0	0	No	No
1249	31	Male	High school	3	Rural	26.7016	91	201	41	145	200	106	0	1	4	0	0	0	0	0	Yes	Yes
1250	31	Female	Elementary School	3	Rural	31.5476	85.5	170	34	70	133	90	0	3	4	0	0	2	0	0	Yes	Yes
1251	58	Male	Elementary School	3	Rural	19.7209	68.1	70	51	128	171	97	3	0	0	2	0	0	0	0	No	No
1252	55	Female	Elementary School	3	Rural	21.6495	73.3	40	85	64	137	98	3	0	0	0	0	0	0	0	No	No
1253	23	Male	Elementary School	3	Rural	18.9994	71.2	58	61	78	137	97	0	0	0	2	0	0	0	0	No	No
1254	19	Male	High school	1	Rural	18.9201	73.2	31	74	58	124	93	0	0	0	2	0	0	0	0	No	No
1255	31	Female	Elementary School	3	Rural	20.904	75	88	61	47	107	87	0	0	0	0	0	0	0	0	No	No
1256	70	Female	Elementary School	3	Rural	22.5135	68.4	206	50	119	219	105	4	0	0	2	0	2	0	0	Yes	No
1257	55	Male	Elementary School	3	Rural	20.4901	71.2	227	40	107	205	96	3	0	0	2	0	2	0	0	No	No
1258	45	Female	Elementary School	3	Rural	28.0028	85.2	204	46	114	177	105	2	3	4	0	0	2	0	0	Yes	Yes
1259	30	Female	Elementary School	3	Rural	17.692	59	57	44	57	98	61	0	0	0	0	1	0	0	0	No	No
1260	60	Female	Elementary School	1	Rural	17.657	72	72	56	50	115	84	3	0	0	0	0	0	0	0	No	No
1261	35	Female	High school	3	Rural	25.4108	71	111	38	114	149	92	0	1	0	0	0	0	0	0	No	No
1262	38	Female	Elementary School	3	Rural	18.6472	69	88	63	125	185	87	0	0	0	0	0	0	0	0	No	No
1263	39	Female	High school	3	Rural	24.8578	62	63	49	104	142	90	0	0	0	2	1	0	0	0	No	No
1264	63	Female	Elementary School	3	Rural	27.5816	77	140	57	203	245	106	3	3	0	0	1	0	0	0	No	No
1265	58	Male	High school	3	Rural	17.2717	58.5	129	50	134	202	88	3	0	0	0	0	0	0	0	No	No
1266	46	Female	Elementary School	3	Rural	18.6377	60	68	51	128	175	95	2	0	0	0	0	0	0	0	No	No
1267	29	Male	Elementary School	3	Rural	17.6968	61	109	44	119	177	82	0	0	0	0	1	0	0	0	No	No
1268	23	Female	High school	1	Rural	22.6616	71	42	57	69	117	73	0	0	0	0	1	0	0	0	No	No
1269	72	Male	Elementary School	1	Rural	20.8788	61	147	43	147	196	92	4	0	0	2	0	2	0	0	No	No
1270	58	Female	Elementary School	3	Rural	27.4578	72	78	41	157	205	90	3	3	0	2	1	2	0	0	No	No
1271	64	Female	Elementary School	3	Rural	20.8017	66	84	66	71	162	86	3	0	0	0	0	2	0	0	No	No
1272	40	Male	High school	3	Rural	18.8026	69	62	55	140	193	92	0	0	0	0	0	0	0	0	No	No
1273	54	Female	Elementary School	1	Rural	17.8009	61	52	63	49	110	138	2	0	0	0	0	0	0	0	No	No
1274	37	Female	High school	3	Rural	19.0866	61	113	46	92	138	93	0	0	0	0	0	0	0	0	No	No
1275	48	Male	Elementary School	3	Rural	22.5149	73	92	36	73	114	95	2	0	0	0	1	0	0	0	No	No
1276	44	Male	Elementary School	3	Rural	21.388	73	89	42	131	188	94	0	0	0	2	0	0	0	0	No	No
1277	77	Female	Elementary School	3	Rural	20.1157	69					90	4	0	0	0	0	0	0	0	No	No
1278	37	Male	Elementary School	2	Rural	19.437	62	90	38	111	152	89	0	0	0	0	1	0	0	0	No	No
1279	39	Female	Elementary School	2	Rural	27.6367	67	77	42	122	159	98	0	3	0	0	0	0	0	0	No	No
1280	33	Male	High school	3	Rural	22.5681	82	71	57	94	155	98	0	0	0	2	0	0	0	0	No	No
1281	31	Female	High school	3	Rural	20.9918	63	72	60	157	204	93	0	0	0	0	0	0	0	0	No	No
1282	28	Male	High school	3	Rural	21.8477	60	41	56	111	173	101	0	0	0	0	0	0	0	0	No	No
1283	30	Female	Elementary School	3	Rural	22.2519	72					83	0	0	0	0	0	0	0	0	No	No
1284	37	Female	Elementary School	3	Rural	26.5293	81	55	59	107	181	87	0	1	4	0	0	0	0	0	No	No
1285	49	Male	Elementary School	3	Rural	29.3936	103.4	187	40	209	278	104	2	3	4	2	0	2	0	0	Yes	Yes
1286	56	Female	Elementary School	3	Rural	21.2889	75	252	35	121	182	92	3	0	0	0	1	0	0	0	Yes	No
1287	37	Male	High school	3	Rural	26.9135	91.4					94	0	1	4	0	0	0	0	0	No	No
1288	34	Female	High school	3	Rural	26.6945	73					85	0	1	0	0	1	0	0	0	No	No
1289	40	Female	Elementary School	3	Rural	20.3393	70	97	48	90	150	99	0	0	0	0	0	0	0	0	No	No
1290	35	Female	High school	3	Rural	24.7191	72	120	51	163	222	97	0	0	0	0	0	2	0	0	No	No
1291	50	Male	Elementary School	3	Rural	24.8537	74.4	179	50	133	205	112	2	0	0	0	0	2	0	0	Yes	No
1292	47	Female	Elementary School	3	Rural	20.2924	68.5	57	64	99	174	89	2	0	0	0	0	0	0	0	No	No
1293	45	Male	Elementary School	3	Rural	21.4745	68.4	190	33	146	234	102	2	0	0	0	0	0	0	0	Yes	No
1294	39	Female	Elementary School	3	Rural	27.8525	72.3					91	0	3	0	0	0	0	0	0	No	No
1295	41	Female	Elementary School	3	Rural	22.0875	68.3	49	49	103	166	94	0	0	0	0	1	0	0	0	No	No
1296	47	Female	Elementary School	3	Rural	23.9015	63.4	92	57	114	189	79	2	0	0	2	0	2	0	0	No	No
1297	27	Male	High school	3	Rural	18.838	69.4	71	51	72	127	99	0	0	0	2	0	0	0	0	No	No
1298	25	Female	Diploma or higher	3	Rural	17.1215	66.5	69	53	79	142	87	0	0	0	0	0	0	0	0	No	No
1299	39	Female	High school	3	Rural	23.9662	70.3	55	50	157	213	91	0	0	0	0	0	0	0	0	No	No
1300	63	Male	Elementary School	3	Rural	19.481	75.2	126	55	126	195	91	3	0	0	2	0	0	0	0	No	No
1301	73	Female	Elementary School	3	Rural	27.9787	85					102	4	3	4	0	0	2	0	0	Yes	Yes
1302	31	Female	Elementary School	3	Rural	27.3959	85.2	93	38	117	163	98	0	3	4	0	0	0	0	0	No	No
1303	48	Female	Elementary School	3	Rural	26.2048	70.6	120	60	145	215	128	2	1	0	0	0	2	0	0	No	No
1304	35	Female	High school	3	Rural	24.5425	80.2	115	55	157	224	76	0	0	4	0	1	0	0	0	No	No
1305	36	Male	High school	3	Rural	23.272	70.5	89	53	148	200	107	0	0	0	2	0	0	0	0	No	No
1306	27	Female	High school	3	Rural	25.5827	72.3	68	40	112	147	101	0	1	0	0	0	0	0	0	No	No
1307	35	Male	High school	3	Rural	22.7974	75.9	72	40	84	127	103	0	0	0	0	0	0	0	0	No	No
1308	33	Female	High school	3	Rural	24.2262	65.5	83	44	107	150	98	0	0	0	0	0	0	0	0	No	No
1309	35	Female	Elementary School	3	Rural	26.571	85.9	218	36	157	194	103	0	1	4	0	0	0	0	0	Yes	Yes
1310	48	Male	High school	3	Rural	25.7791	79.2	144	50	96	153	121	2	1	0	0	0	0	0	0	No	No
1311	33	Male	High school	3	Rural	19.5605	67.3	118	62	138	223	76	0	0	0	0	0	0	0	0	No	No
1312	39	Male	Elementary School	3	Rural	21.3098	73	231	34	147	200	113	0	0	0	0	0	0	0	0	Yes	No
1313	27	Female	High school	3	Rural	27.6591	83.5	149	38	120	159	116	0	3	4	0	0	2	0	0	Yes	Yes
1314	45	Male	Elementary School	3	Rural	21.4825	73	132	48	115	174	92	2	0	0	2	0	0	0	0	No	No
1315	19	Male	High school	3	Rural	16.1496	68.6	79	40	86	125	119	0	0	0	0	0	0	0	0	No	No
1316	32	Female	High school	3	Rural	20.9498	70.5	77	47	122	175	91	0	0	0	0	0	0	0	0	No	No
1317	33	Female	High school	1	Rural	20.8925	76	54	58	90	138	84	0	0	0	0	0	0	0	0	No	No
1318	56	Male	High school	3	Rural	24.295	92	55	61	130	180	136	3	0	4	2	0	0	5	0	Yes	Yes
1319	54	Female	High school	3	Rural	20.5814	67	250	25	83	130	94	2	0	0	0	0	0	0	5	No	No
1320	65	Female	Elementary School	3	Rural	15.2677	60	99	61	141	191	94	4	0	0	0	0	0	0	0	No	No
1321	55	Male	High school	3	Rural	23.4627	86	136	51	172	223	96	3	0	0	0	0	2	0	0	No	No
1322	50	Female	High school	3	Rural	23.0347	85	82	40	98	136	88	2	0	4	0	0	0	0	0	No	No
1323	55	Female	Elementary School	3	Rural	22.4054	91	103	48	197	232	92	3	0	4	0	0	2	0	0	Yes	Yes
1324	60	Male	Elementary School	3	Rural	17.6001	62	93	55	122	168	78	3	0	0	0	0	0	0	0	No	No
1325	56	Female	Elementary School	3	Rural	22.6104	80	77	74	149	215	127	3	0	4	0	0	0	0	0	No	No
1326	50	Male	Elementary School	3	Rural	15.8373	65	70	55	101	149	121	2	0	0	0	0	0	0	0	No	No
1327	58	Male	High school	1	Urban	18.6344	80	146	51	213	251	426	3	0	0	2	0	2	5	0	No	No
1328	53	Female	Elementary School	3	Urban	26.0925	94	155	45	196	244	91	2	1	4	0	0	2	0	5	Yes	Yes
1329	46	Female	High school	3	Urban	22.4297	79.6	94	59	138	190	77	2	0	0	0	0	2	0	0	No	No
1330	54	Female	Diploma or higher	3	Urban	27.1345	94.6	118	67	199	257	99	2	3	4	2	0	0	0	0	No	No
1331	63	Male	High school	3	Urban	27.434	86	130	35	80	116	96	3	3	0	0	1	2	0	0	No	No
1332	62	Female	High school	1	Urban	31.7498	93	101	52	156	199	96	3	3	4	2	1	2	0	0	No	No
1333	38	Female	High school	3	Urban	31.7163	89	179	44	146	197	84	0	3	4	2	1	0	0	0	Yes	Yes
1334	33	Female	High school	3	Urban	23.4431	79.6	100	58	122	174	84	0	0	0	0	1	0	0	0	No	No
1335	51	Female	High school	3	Urban	31.1972	110	85	59	157	204	93	2	3	4	2	0	2	0	0	No	No
1336	29	Male	High school	3	Urban	31.2089	93	206	33	205	239	92	0	3	4	2	0	0	0	0	Yes	Yes
1337	30	Female	Diploma or higher	1	Urban	24.1664	84.7	61	49	102	142	91	0	0	4	2	0	0	0	0	No	No
1338	49	Female	High school	3	Urban	31.9242	104.2	120	59	158	244	96	2	3	4	0	0	2	0	0	No	No
1339	56	Male	Elementary School	3	Urban	23.5316	90.6	179	40	113	174	425	3	0	4	2	0	0	5	0	Yes	Yes
1340	53	Female	Elementary School	3	Urban	32.4704	106.5	85	53	101	164	113	2	3	4	2	1	0	0	5	No	No
1341	33	Female	High school	3	Urban	29.4597	92.7					95	0	3	4	2	0	0	0	0	No	No
1342	42	Male	High school	3	Urban	21.4432	77.6	66	48	131	194	113	0	0	0	2	0	0	0	0	No	No
1343	43	Female	High school	3	Urban	25.3939	83.7					96	0	1	4	0	1	0	5	0	No	No
1344	19	Male	High school	3	Urban	21.1614	75.3	48	70	164	245	112	0	0	0	2	1	0	0	0	No	No
1345	43	Male	High school	3	Urban	30.1559	92.7	532	24	122	235	113	0	3	4	2	0	2	0	0	Yes	Yes
1346	43	Female	High school	3	Urban	31.4618	101.7	61	49	99	157	85	0	3	4	0	0	0	0	0	Yes	Yes
1347	62	Male	High school	3	Urban	16.647	64	105	56	159	234	96	3	0	0	0	0	0	0	0	No	No
1348	37	Female	High school	1	Urban	16.0404	60	48	43	80	129	92	0	0	0	0	1	0	0	0	No	No
1349	50	Female	Elementary School	1	Urban	25.9104	95.7	120	48	129	173	101	2	1	4	0	0	0	0	0	Yes	Yes
1350	63	Female	Elementary School	3	Urban	19.3461	65	65	78	116	185	218	3	0	0	0	1	0	0	0	No	No
1351	40	Female	Elementary School	3	Urban	20.8074	65					77	0	0	0	0	1	0	0	0	No	No
1352	42	Female	Elementary School	1	Urban	22.8948	73	238	38	71	120	89	0	0	0	0	0	0	0	0	No	No
1353	19	Female	High school	3	Urban	35.9718	87	109	66	136	191	87	0	3	4	2	1	0	0	0	No	No
1354	48	Male	High school	3	Urban	26.4286	86.5	70	52	109	180	80	2	1	0	2	0	0	0	0	No	No
1355	39	Female	Elementary School	3	Urban	25.6314	76	234	40	113	181	278	0	1	0	0	0	0	0	0	Yes	No
1356	44	Female	Elementary School	1	Urban	25.0223	87.5	78	54	133	176	99	0	1	4	0	1	0	0	0	No	No
1357	44	Male	Elementary School	1	Urban	33.3366	155.7	75	42	106	158	88	0	3	4	0	0	0	0	0	No	No
1358	44	Female	Elementary School	3	Urban	31.6411	110	85	61	100	157	83	0	3	4	0	0	0	0	0	No	No
1359	21	Female	High school	1	Urban	21.661		59	53	98	143	86	0	0		0	1	0	0	0	No	No
1360	23	Male	High school	3	Urban	19.6974	72	114	40	106	153	90	0	0	0	0	0	0	0	0	No	No
1361	39	Female	High school	1	Urban	22.582	75.5	79	42	104	157	86	0	0	0	0	0	0	0	0	No	No
1362	63	Female	Elementary School	3	Urban	29.1676	98.5	70	49	149	191	99	3	3	4	2	0	0	0	0	Yes	Yes
1363	42	Female	Elementary School	1	Urban	23.6128	84	93	34	88	117	89	0	0	4	2	0	0	0	0	No	No
1364	39	Female	Elementary School	1	Urban	21.1547	66	80	60	150	199	113	0	0	0	2	1	0	0	0	No	No
1365	18	Female	High school	2	Urban	19.5308	70					96	0	0	0	0	0	0	0	0	No	No
1366	47	Male	High school	3	Urban	18.4951	66.5	164	40	130	172	98	2	0	0	2	0	2	0	0	No	No
1367	34	Female	High school	3	Urban	25.9877	86.5					83	0	1	4	0	0	0	0	0	No	No
1368	43	Female	High school	3	Urban	27.8307	95.5	123	52	183	227	90	0	3	4	0	1	0	0	0	No	No
1369	59	Male	Elementary School	1	Urban	19.5941	54.2	42	57	107	170	109	3	0	0	2	1	0	0	0	No	No
1370	41	Female	High school	1	Urban	20.0209	74	133	49	163	209	183	0	0	0	2	0	2	0	0	Yes	No
1371	31	Female	High school	1	Urban	25.5821	81.3	172	52	60	124	108	0	1	4	2	0	0	5	0	Yes	Yes
1372	63	Male	Elementary School	2	Urban	25.9886	95.5	125	36	150	205	97	3	1	4	0	0	0	5	0	No	No
1373	21	Female	High school	3	Urban	30.277	86	73	50	125	157	82	0	3	4	2	0	0	0	0	No	No
1374	63	Female	Elementary School	1	Urban	21.6336		39	64	131	181	91	3	0		2	1	2	0	0	No	No
1375	79	Male	Elementary School	1	Urban	20.5051	72	81	46	90	131	117	4	0	0	2	1	2	0	0	No	No
1376	48	Male	Diploma or higher	3	Urban	19.996	66.8	40	42	140	171	103	2	0	0	2	0	0	0	5	No	No
1377	20	Male	High school	1	Urban	16.645	160.5	45	50	137	177	99	0	0	4	2	0	0	0	5	No	No
1378	64	Male	Elementary School	3	Urban	27.0283	54	267	37	100	175	113	3	3	0	2	1	0	0	0	Yes	No
1379	58	Female	Elementary School	1	Urban	33.1114	64.1	119	69	148	211	109	3	3	0	2	0	0	0	0	No	No
1380	41	Male	High school	1	Urban	37.949	98.5	148	56	111	171	84	0	3	4	2	1	2	0	0	No	No
1381	48	Female	Elementary School	1	Urban	22.2664	82.9	93	47	129	167	101	2	0	4	2	1	0	0	0	Yes	Yes
1382	35	Female	Elementary School	1	Urban	30.3618	85	275	40	137	198	108	0	3	4	2	0	0	0	0	Yes	Yes
1383	62	Male	Elementary School	3	Urban	20.4111	62.3	102	52	157	200	117	3	0	0	2	0	0	0	5	No	No
1384	58	Female	Elementary School	1	Urban	24.5609	87.5	79	63	126	183	156	3	0	4	0	1	2	5	0	Yes	Yes
1385	47	Female	Elementary School	1	Urban	28.122	82	223	48	133	194	109	2	3	4	0	1	0	0	0	Yes	Yes
1386	21	Female	High school	1	Urban	23.6197	83	93	53	121	191	111	0	0	4	0	1	0	0	0	No	No
1387	52	Male	Elementary School	3	Urban	23.2827	80	123	41	99	135	92	2	0	0	2	1	0	0	0	No	No
1388	52	Female	Elementary School	3	Urban	27.7986	92	80	59	103	150	101	2	3	4	0	1	2	0	0	Yes	Yes
1389	65	Male	Elementary School	1	Urban	22.959	81	95	43	132	184	117	4	0	0	2	1	2	0	0	No	No
1390	66	Female	Elementary School	1	Urban	19.8943	70	80	62	129	183	122	4	0	0	0	0	2	0	0	No	No
1391	49	Male	Elementary School	3	Urban	22.5472	74.2	153	54	182	267	108	2	0	0	0	1	0	0	0	Yes	No
1392	37	Female	High school	1	Urban	25.3308	90.9	82	68	77	139	88	0	1	4	2	0	0	0	0	No	No
1393	35	Female	High school	3	Urban	23.7588	53.6	147	38	100	162	89	0	0	0	2	1	0	0	0	No	No
1394	67	Female	High school	3	Urban	24.0787	98.5	74	60	124	178	95	4	0	4	2	0	2	0	0	No	No
1395	43	Female	High school	2	Urban	20.4407	65.5	82	64	112	167	94	0	0	0	2	1	2	0	0	No	No
1396	37	Male	High school	3	Urban	26.4723	79	140	40	153	215	96	0	1	0	2	0	0	0	0	No	No
1397	30	Female	High school	1	Urban	25.9729	89	107	57	177	229	94	0	1	4	2	1	0	0	0	No	No
1398	52	Female	Elementary School	3	Urban	28.157	89	95	40	176	241	265	2	3	4	2	0	2	5	0	Yes	Yes
1399	51	Female	High school	1	Urban	27.4022	83	232	42	139	193	138	2	3	4	2	0	0	0	0	Yes	Yes
1400	31	Male	Diploma or higher	3	Urban	27.808	91.5	131	50	122	176	119	0	3	4	2	1	2	5	0	Yes	Yes
1401	45	Female	High school	3	Urban	24.0101	84.6	288	45	211	269	103	2	0	4	0	1	0	0	0	Yes	Yes
1402	25	Female	High school	1	Urban	22.0676	83.2	107	40	144	179	108	0	0	4	0	0	0	0	0	Yes	Yes
1403	57	Female	Elementary School	3	Urban	28.1554	98.9	181	44	150	222	101	3	3	4	0	1	2	0	0	Yes	Yes
1404	77	Male	Elementary School	3	Urban	16.5246	78.2	179	55	176	250	133	4	0	0	2	0	0	5	0	Yes	No
1405	47	Female	High school	3	Urban	31.4753	84.7	68	42	127	202	88	2	3	4	0	0	2	0	5	Yes	Yes
1406	20	Female	High school	2	Urban	19.5042	67.5	54	71	76	159	86	0	0	0	2	1	0	0	5	No	No
1407	58	Male	Elementary School	3	Urban	17.7969	65.4					234	3	0	0	2	1	0	5	0	No	No
1408	40	Female	Elementary School	1	Urban	21.7146	77.1	48	62	110	175	86	0	0	0	0	1	0	0	5	No	No
1409	38	Male	High school	1	Urban	22.8862	76.5	128	46	171	235	78	0	0	0	2	1	0	0	5	No	No
1410	22	Female	High school	3	Urban	19.9823	73	47	43	98	162	90	0	0	0	2	1	0	0	0	No	No
1411	48	Female	Diploma or higher	3	Urban	29.5536	72.8	61	50	83	138	89	2	3	0	0	0	0	0	0	No	No
1412	35	Male	High school	3	Urban	25.5121	87.6	124	69	105	187	86	0	1	0	0	0	2	0	0	No	No
1413	58	Female	Elementary School	1	Urban	21.3724	76.5	70	68	105	181	89	3	0	0	0	0	0	0	0	No	No
1414	32	Male	High school	3	Urban	19.9277	69	92	61	66	127	110	0	0	0	0	0	2	0	0	No	No
1415	35	Male	High school	3	Urban	24.0574	82.5	97	43	142	188	86	0	0	0	2	1	0	0	0	No	No
1416	26	Female	High school	1	Urban	34.8043	98.3	62	37	123	167	79	0	3	4	0	0	0	0	0	No	No
1417	32	Female	Diploma or higher	1	Urban	21.7834	84	34	47	82	133	92	0	0	4	0	1	0	0	0	No	No
1418	56	Female	Elementary School	1	Urban	22.1122	71.3					98	3	0	0	2	0	0	0	0	No	No
1419	33	Female	High school	1	Urban	26.1236	86.7					86	0	1	4	0	1	0	0	0	No	No
1420	58	Male	Elementary School	3	Urban	22.7898	78	53	56	81	141	92	3	0	0	2	1	0	0	0	No	No
1421	56	Female	Elementary School	1	Urban	26.2342	87.2	118	39	148	208	92	3	1	4	0	0	2	0	0	Yes	Yes
1422	61	Male	Elementary School	3	Urban	25.6733	86.8	150	33	112	164	95	3	1	0	0	0	2	0	0	Yes	No
1423	57	Female	Elementary School	1	Urban	21.3949	75	204	52	162	253	87	3	0	0	0	0	0	0	0	No	No
1424	20	Male	High school	1	Urban	18.265	66.5	90	37	105	160	91	0	0	0	2	0	0	0	0	No	No
1425	85	Female	Elementary School	1	Urban	15.833	60.5	154	63	43	218	83	4	0	0	2	0	2	0	0	No	No
1426	34	Male	High school	3	Urban	23.9766	81.1	76	42	134	192	89	0	0	0	0	0	0	0	0	No	No
1427	51	Male	High school	3	Urban	24.631	89.2	177	39	142	211	91	2	0	0	0	0	0	0	0	Yes	No
1428	73	Male	Diploma or higher	3	Urban	22.8532	72	69	53	94	143	106	4	0	0	0	0	0	0	0	No	No
1429	75	Male	High school	3	Urban	26.8319	93	137	49	131	195	94	4	1	4	0	1	2	0	0	No	No
1430	20	Female	High school	2	Urban	18.8333	59.9					80	0	0	0	2	0	0	0	0	No	No
1431	44	Female	Elementary School	3	Urban	23.1726	90.4	85	57	101	166	90	0	0	4	0	0	0	0	0	No	No
1432	41	Male	High school	3	Urban	15.9944	62.5	34	44	76	121	92	0	0	0	0	0	0	0	0	No	No
1433	55	Male	Elementary School	3	Urban	18.2518	69	54	59	94	160	85	3	0	0	0	0	0	0	0	No	No
1434	52	Female	Elementary School	3	Urban	24.8773	90	57	40	102	137	96	2	0	4	0	0	0	0	0	No	No
1435	25	Female	High school	2	Urban	20.2974	70	42	52	84	125	86	0	0	0	0	0	0	0	0	No	No
1436	24	Female	High school	1	Urban	23.4264	78	108	57	94	145	94	0	0	0	0	0	0	0	0	No	No
1437	76	Male	Elementary School	3	Urban	22.9577	80	111	57	130	200	129	4	0	0	0	0	0	0	0	No	No
1438	61	Female	Elementary School	3	Urban	30.538	87	200	51	134	188	103	3	3	4	2	0	0	0	0	Yes	Yes
1439	42	Male	High school	3	Urban	25.7704	90.6	118	49	123	188	94	0	1	4	2	1	0	0	0	No	No
1440	24	Male	High school	3	Urban	25.3387	79	162	46	180	235	93	0	1	0	0	1	0	0	0	No	No
1441	46	Female	High school	3	Urban	35.5312	102.1	112	43	130	166	117	2	3	4	0	0	0	0	0	Yes	Yes
1442	24	Female	Diploma or higher	1	Urban	36.6565	98.5	117	49	133	192	95	0	3	4	2	1	0	0	0	No	No
1443	38	Male	High school	3	Urban	25.8219	86.7	79	54	117	188	99	0	1	0	2	0	0	0	0	No	No
1444	32	Female	High school	3	Urban	24.4014	85	55	69	117	175	106	0	0	4	0	0	0	0	0	No	No
1445	53	Male	High school	3	Urban	23.4269	81.2	124	52	152	215	94	2	0	0	0	1	0	0	0	No	No
1446	47	Female	High school	3	Urban	27.4014	93.5	385	38	104	161	105	2	3	4	0	0	2	0	0	Yes	Yes
1447	18	Female	High school	1	Urban	21.9415	75.2	48	26	58	76	88	0	0	0	2	1	0	0	0	No	No
1448	43	Male	High school	3	Urban	25.5373	91.1	75	57	103	163	88	0	1	4	2	0	0	0	0	No	No
1449	40	Female	High school	1	Urban	23.9537	90	75	47	117	158	90	0	0	4	0	0	0	0	0	No	No
1450	42	Female	High school	3	Urban	22.0311	79	168	54	138	200	97	0	0	0	2	1	2	0	0	No	No
1451	49	Male	High school	3	Urban	27.4882	96.5	138	49	172	237	102	2	3	4	2	0	0	0	0	No	No
1452	45	Female	High school	3	Urban	19.2996	76.5	69	65	106	172	96	2	0	0	2	0	0	0	0	No	No
1453	18	Male	High school	2	Urban	16.0675	64.5	50	53	106	170	86	0	0	0	0	0	0	0	0	No	No
1454	60	Male	Elementary School	3	Urban	27.438	92.2	106	39	141	191	96	3	3	4	2	0	2	0	0	Yes	Yes
1455	53	Female	Elementary School	3	Urban	23.3056	85.5	153	51	147	222	99	2	0	4	2	0	0	0	0	No	No
1456	61	Male	Elementary School	3	Urban	26.9441	91.2	252	36	194	268	105	3	1	4	2	0	0	0	0	Yes	Yes
1457	54	Female	Elementary School	3	Urban	24.1103	84.6	146	47	110	167	97	2	0	4	2	0	0	0	0	Yes	Yes
1458	23	Male	Elementary School	1	Urban	17.6117	67.7	88	41	188	254	86	0	0	0	2	0	0	0	0	No	No
1459	34	Female	High school	3	Urban	29.0877	86.5	79	53	90	144	92	0	3	4	2	0	0	0	0	No	No
1460	46	Male	Diploma or higher	3	Urban	20.3752	73.5	99	42	144	196	67	2	0	0	2	0	0	0	0	No	No
1461	46	Female	Diploma or higher	3	Urban	19.5604	69.7	62	52	99	143	81	2	0	0	2	0	0	0	0	No	No
1462	44	Male	Diploma or higher	3	Urban	40.5539	120.5	194	38	126	192	92	0	3	4	0	0	2	0	0	Yes	Yes
1463	38	Female	Diploma or higher	1	Urban	24.1487	75.7	59	67	140	195	83	0	0	0	0	0	0	0	0	No	No
1464	63	Male	Elementary School	3	Urban	20.6645	75	76	62	84	158	93	3	0	0	0	0	0	0	0	No	No
1465	45	Female	Elementary School	1	Urban	25.2328	60.7					93	2	1	0	2	0	0	0	0	No	No
1466	67	Female	High school	1	Urban	24.9621	92.6	97	50	165	207	108	4	0	4	2	0	2	0	0	Yes	Yes
1467	50	Female	High school	1	Urban	29.0462	97.1	70	49	134	168	97	2	3	4	0	0	2	0	0	Yes	Yes
1468	42	Female	High school	1	Urban	33.0246	95.5	71	52	168	232	80	0	3	4	0	0	2	0	0	No	No
1469	55	Female	High school	1	Urban	33.7051	90.5	119	44	175	235	98	3	3	4	0	0	2	0	0	Yes	Yes
1470	60	Male	High school	3	Urban	30.4068	91	179	48	163	228	100	3	3	4	2	1	0	0	0	Yes	Yes
1471	48	Female	Elementary School	1	Urban	22.1926	86.5	88	61	120	193	98	2	0	4	0	0	0	0	0	No	No
1472	26	Female	High school	1	Urban	16.1133	54.5	42	68	63	134	91	0	0	0	0	0	0	0	0	No	No
1473	69	Male	High school	3	Urban	25.8216	93	140	40	113	165	92	4	1	4	2	0	0	0	0	No	No
1474	64	Female	High school	1	Urban	20.3958	67	83	66	133	211	98	3	0	0	0	0	0	0	0	No	No
1475	52	Female	Diploma or higher	1	Urban	27.9549	82.4	142	58	156	232	89	2	3	4	2	1	0	0	0	No	No
1476	59	Male	High school	3	Urban	24.6647	80	156	44	155	224	110	3	0	0	2	0	0	0	0	Yes	No
1477	51	Female	High school	3	Urban	30.8452	87.8	90	40	106	172	109	2	3	4	0	1	2	0	0	Yes	Yes
1478	31	Female	High school	1	Urban	25.0315	80.5	93	42	161	217	85	0	1	4	0	1	0	0	0	No	No
1479	31	Female	Elementary School	3	Urban	22.2814	73.5	68	51	133	193	102	0	0	0	0	0	0	0	0	No	No
1480	53	Female	Elementary School	1	Urban	33.7315	82.7	96	48	223	283	114	2	3	4	0	0	0	0	0	Yes	Yes
1481	57	Female	Elementary School	3	Urban	35.4466	93.2	119	44	116	171	93	3	3	4	2	1	2	0	0	Yes	Yes
1482	38	Female	High school	1	Urban	20.5011	75	37	70	87	161	104	0	0	0	0	0	0	0	0	No	No
1483	44	Male	High school	3	Urban	25.7391	86.8	187	28	158	221	98	0	1	0	2	0	0	0	0	No	No
1484	45	Female	High school	1	Urban	21.6563	71	98	46	159	194	96	2	0	0	0	0	0	0	0	No	No
1485	58	Male	Elementary School	3	Urban	27.7182	96	121	39	146	180	94	3	3	4	2	0	2	0	0	Yes	Yes
1486	58	Female	Elementary School	1	Urban	18.1955	68	130	71	142	212	129	3	0	0	0	0	2	0	0	No	No
1487	22	Female	Diploma or higher	1	Urban	25.2331	76	104	52	92	129	96	0	1	0	0	0	0	0	0	No	No
1488	35	Female	High school	1	Urban	23.8123	76	106	41	134	174	74	0	0	0	2	0	0	0	0	No	No
1489	63	Female	High school	1	Urban	21.0532	70	134	57	178	231	147	3	0	0	0	0	0	0	0	No	No
1490	38	Female	High school	1	Urban	34.5697		509	38	76	172	208	0	3		0	0	2	0	0	Yes
1491	57	Male	High school	3	Urban	25.6798	86	114	53	129	176	96	3	1	0	0	0	2	0	0	No	No
1492	53	Female	High school	1	Urban	25.3203	79	76	50	124	166	92	2	1	0	0	0	2	0	0	No	No
1493	22	Female	Diploma or higher	3	Urban	24.9918	74.5	57	46	142	177	92	0	0	0	0	0	0	0	0	No	No
1494	19	Female	High school	2	Urban	17.168	73.5	65	61	133	184	88	0	0	0	0	0	0	0	0	No	No
1495	59	Female	High school	1	Urban	30.6426	88.3	148	44	253	284	216	3	3	4	0	0	0	5	0	Yes	Yes
1496	50	Female	High school	1	Urban	34.4787	99	102	70	103	210	106	2	3	4	0	1	2	0	0	Yes	Yes
1497	46	Female	High school	1	Urban	24.3284	78	82	75	146	214	85	2	0	0	0	1	2	0	0	No	No
1498	45	Male	High school	3	Urban	22.3394	81.5	91	40	113	167	87	2	0	0	0	1	0	0	0	No	No
1499	34	Female	Elementary School	1	Urban	21.9695	73	85	42	121	159	84	0	0	0	0	0	0	0	0	No	No
1500	35	Female	High school	3	Urban	23.4328	72	45	25	44	64	80	0	0	0	0	1	0	0	0	No	No
1501	51	Male	High school	3	Urban	24.5178	85	189	40	148	194	109	2	0	0	0	0	0	0	0	Yes	No
1502	49	Female	High school	1	Urban	32.2139	91	81	57	145	190	106	2	3	4	0	0	2	0	0	Yes	Yes
1503	18	Male	High school	2	Urban	22.8833	79	47	42	85	132	100	0	0	0	2	0	0	0	0	No	No
1504	47	Female	High school	3	Urban	22.6064	68	87	55	97	146	94	2	0	0	0	1	2	0	0	No	No
1505	25	Male	High school	3	Urban	20.2388	77	66	51	126	163	99	0	0	0	0	1	0	0	0	No	No
1506	59	Male	High school	1	Urban	26.886	101.5	111	54	115	167	95	3	1	4	0	0	2	0	0	No	No
1507	55	Female	High school	1	Urban	31.2224	90					109	3	3	4	0	0	0	0	0	Yes	Yes
1508	61	Female	Diploma or higher	1	Urban	27.6579	89	264	33	154	204	102	3	3	4	0	1	2	0	0	Yes	Yes
1509	53	Female	Elementary School	1	Urban	24.9103	90	100	60	151	203	90	2	0	4	0	1	0	0	0	No	No
1510	50	Female	High school	3	Urban	27.8082	98	230	41	118	166	98	2	3	4	0	0	0	0	0	Yes	Yes
1511	58	Male	Elementary School	3	Urban	23.9041	78	112	55	154	203	100	3	0	0	0	0	0	0	0	No	No
1512	55	Female	Elementary School	1	Urban	38.3429	110	113	43	164	195	88	3	3	4	0	0	2	0	0	Yes	Yes
1513	49	Female	High school	1	Urban	24.3194	82	181	51	195	246	79	2	0	4	0	0	0	0	0	Yes	Yes
1514	64	Male	High school	3	Urban	25.2075	82.4	127	39	121	185	254	3	1	0	0	0	0	5	0	Yes	No
1515	63	Female	Elementary School	1	Urban	23.5429	82.5	152	53	216	272	107	3	0	4	0	0	0	0	5	Yes	Yes
1516	34	Female	Diploma or higher	3	Urban	22.7561	76.4	53	69	155	211	93	0	0	0	0	0	0	0	5	No	No
1517	19	Female	High school	1	Urban	20.0313	71.5	81	45	97	153	87	0	0	0	0	0	0	0	5	No	No
1518	38	Female	High school	1	Urban	29.7319	93	180	55	155	218	105	0	3	4	0	0	0	0	0	Yes	Yes
1519	76	Female	Elementary School	1	Urban	31.3349	97	150	54	212	257	263	4	3	4	0	1	0	5	0	Yes	Yes
1520	61	Male	High school	3	Urban	23.3072	94.8	202	36	129	176	95	3	0	4	0	1	0	0	0	Yes	Yes
1521	57	Female	Elementary School	1	Urban	27.0961	85	111	55	178	230	91	3	3	4	0	0	2	0	0	No	No
1522	34	Male	High school	3	Urban	18.49	72.5	148	36	151	190	84	0	0	0	0	1	0	0	0	No	No
1523	23	Male	High school	2	Urban	20.9422	70.4	70	51	170	209	82	0	0	0	0	1	0	0	0	No	No
1524	61	Female	Elementary School	1	Urban	20.591	71.5	98	60	153	209	88	3	0	0	0	1	2	0	0	No	No
1525	32	Female	High school	1	Urban	24.5845	81.1	60	44	109	143	86	0	0	4	0	0	0	0	0	No	No
1526	74	Male	Elementary School	1	Urban	21.43	78					79	4	0	0	0	1	2	0	0	No	No
1527	57	Female	Elementary School	1	Urban	28.3663	99	205	34	117	165	98	3	3	4	0	0	2	0	0	Yes	Yes
1528	24	Male	High school	3	Urban	26.3504		86	40	193	224	88	0	1		0	1	0	0	0	No	No
1529	18	Male	High school	2	Urban	19.5746	67	86	42	97	133	94	0	0	0	0	0	0	0	0	No	No
1530	42	Female	High school	1	Urban	30.8403	92	167	36	203	289	83	0	3	4	0	1	0	0	0	Yes	Yes
1531	71	Female	Elementary School	1	Urban	31.4224	76.4	133	28	67	249	91	4	3	0	2	1	0	0	0	No	No
1532	34	Female	Elementary School	3	Urban	27.922	89.5	77	52	110	177	80	0	3	4	0	0	0	0	0	No	No
1533	44	Female	Diploma or higher	3	Urban	26.563	84	79	43	126	185	82	0	1	4	0	1	0	0	0	Yes	Yes
1534	32	Female	Diploma or higher	1	Urban	20.696	70	55	48	75	133	91	0	0	0	2	0	0	0	0	No	No
1535	59	Female	High school	1	Urban	24.7209	88	88	38	146	203	100	3	0	4	0	0	0	5	0	Yes	Yes
1536	48	Male	High school	1	Urban	26.5324	101.2	152	50	149	218	91	2	1	4	0	1	2	0	0	Yes	Yes
1537	46	Female	High school	1	Urban	23.3	82.9	62	51	117	177	97	2	0	4	0	0	2	0	0	No	No
1538	65	Male	High school	3	Urban	19.7652	72.5	80	64	123	200	82	4	0	0	0	0	0	0	0	No	No
1539	43	Male	High school	3	Urban	21.7517	78	68	47	130	193	90	0	0	0	0	1	0	0	0	No	No
1540	38	Female	High school	1	Urban	28.286	88.5	156	43	157	228	89	0	3	4	0	0	0	0	0	Yes	Yes
1541	18	Female	High school	2	Urban	23.4435	79	191	36	122	173	85	0	0	0	0	1	0	0	0	No	No
1542	48	Female	High school	1	Urban	21.5043	78	138	46	165	230	81	2	0	0	0	1	2	0	0	No	No
1543	62	Male	Elementary School	2	Urban	13.1233	70.1	99	50	131	178	127	3	0	0	0	1	0	0	0	No	No
1544	54	Male	Elementary School	3	Urban	23.1842	77.4	52	50	104	148	92	2	0	0	0	1	0	0	0	No	No
1545	45	Female	Elementary School	1	Urban	33.5126	99	120	52	124	172	99	2	3	4	0	1	2	0	0	No	No
1546	56	Female	Elementary School	3	Urban	22.9668	76	59	68	113	167	98	3	0	0	0	0	0	0	0	No	No
1547	45	Female	High school	1	Urban	28.6667	93	148	34	121	159	98	2	3	4	0	0	0	0	0	No	No
1548	28	Male	High school	3	Urban	18.8472	75.2	97	33	111	135	98	0	0	0	0	1	0	0	0	No	No
1549	22	Female	High school	1	Urban	24.5241	80	34	59	74	125	87	0	0	4	0	0	0	0	0	No	No
1550	39	Male	Diploma or higher	3	Urban	24.0737	73	243	45	86	153	95	0	0	0	0	1	2	0	0	No	No
1551	40	Female	Diploma or higher	3	Urban	24.0858	81	102	54	179	223	91	0	0	4	0	1	0	0	0	No	No
1552	67	Male	Diploma or higher	1	Urban	27.6997	96.6					109	4	3	4	0	0	0	0	0	Yes	Yes
1553	65	Female	High school	1	Urban	25.4318	83					92	4	1	4	0	0	0	0	0	No	No
1554	26	Female	Diploma or higher	3	Urban	19.6747	69.1					89	0	0	0	0	1	0	0	0	No	No
1555	37	Female	High school	1	Urban	25.7182	89.2	81	41	99	150	80	0	1	4	0	0	0	0	0	No	No
1556	32	Male	High school	3	Urban	34.7371	105.2					101	0	3	4	0	0	0	0	0	No	No
1557	34	Female	High school	3	Urban	22.526	84	53	63	111	190	92	0	0	4	0	1	0	0	0	No	No
1558	28	Male	Diploma or higher	3	Urban	17.8005	69.4	92	40	91	140	87	0	0	0	2	0	0	0	0	No	No
1559	33	Female	High school	1	Urban	24.6163	79.5	40	62	103	172	86	0	0	0	0	0	0	0	0	No	No
1560	66	Male	High school	1	Urban	28.2505	84.2	209	37	146	210	89	4	3	0	0	0	2	0	0	Yes	No
1561	33	Male	High school	3	Urban	21.0803	74	73	44	102	155	87	0	0	0	2	0	0	0	0	No	No
1562	63	Female	High school	1	Urban	25.0599	90	187	38	153	226	108	3	1	4	0	1	2	0	0	Yes	Yes
1563	29	Female	High school	1	Urban	22.3126	78.4	28	51	78	133	79	0	0	0	0	0	0	0	0	No	No
1564	46	Male	Elementary School	3	Rural	20.0802	73	167	41	83	142	97	2	0	0	0	0	0	0	0	No	No
1565	40	Female	Elementary School	3	Rural	26.7398	84	91	45	114	150	86	0	1	4	0	0	0	0	0	No	No
1566	34	Male	High school	3	Rural	22.2576	80	68	51	107	163	94	0	0	0	0	0	0	0	0	No	No
1567	35	Female	Elementary School	3	Rural	31.7751		218	45	145	196	74	0	3		0	0	0	0	0	No
1568	34	Male	Elementary School	3	Rural	24.1653	74	196	41	98	170	92	0	0	0	0	0	0	0	0	No	No
1569	33	Female	Elementary School	3	Rural	24.1416		204	70	119	192	77	0	0		0	0	0	0	0	No	No
1570	38	Male	High school	3	Rural	21.2186	76	200	48	84	149	83	0	0	0	0	0	0	5	0	No	No
1571	36	Female	High school	1	Rural	27.5583		122	59	165	228	106	0	3		2	0	0	0	0	No
1572	29	Female	High school	3	Rural	19.1562	64	83	44	90	127	92	0	0	0	2	0	0	0	0	No	No
1573	34	Male	Elementary School	3	Rural	20.468	69.5	185	38	80	134	92	0	0	0	2	0	0	0	0	No	No
1574	34	Female	Elementary School	3	Rural	28.7649	74	96	50	85	135	110	0	3	0	0	0	0	0	0	No	No
1575	42	Female	Elementary School	3	Rural	22.8578	72	78	56	138	183	85	0	0	0	0	0	0	5	0	No	No
1576	37	Male	Elementary School	3	Rural	19.1664	64	124	48	96	146	148	0	0	0	0	0	0	0	0	No	No
1577	34	Female	Elementary School	3	Rural	26.7023	78	130	41	138	180	79	0	1	0	0	0	0	0	0	No	No
1578	80	Female	Elementary School	1	Rural	16.4793	62	92	54	107	153	100	4	0	0	2	0	0	0	0	No	No
1579	20	Female	High school	1	Rural	25.0979	87	51	54	81	133	100	0	1	4	0	0	0	0	0	Yes	Yes
1580	66	Male	Elementary School	3	Rural	20.2804	84.7	85	38	53	97	106	4	0	0	0	1	0	0	0	No	No
1581	41	Male	High school	3	Rural	22.8459	88	100	37	59	111	117	0	0	0	0	0	0	0	0	Yes	No
1582	39	Female	High school	1	Rural	30.3956	99.1	176	30	102	172	106	0	3	4	0	0	0	0	0	Yes	Yes
1583	44	Female	Elementary School	1	Rural	22.1465	78.8	296	46	78	188	223	0	0	0	0	0	0	5	0	Yes	No
1584	62	Female	Elementary School	3	Rural	23.4791	86	219	63	139	266	100	3	0	4	0	1	2	0	0	Yes	Yes
1585	26	Male	High school	3	Rural	21.1361	77	83	68	103	195	106	0	0	0	2	1	0	0	0	No	No
1586	26	Female	High school	1	Rural	36.9253	104.5	121	70	93	184	113	0	3	4	0	1	0	0	0	Yes	Yes
1587	22	Female	High school	1	Rural	17.7639	61.5	81	69	60	157	94	0	0	0	0	1	0	0	0	No	No
1588	23	Male	High school	3	Rural	16.1888	66	108	50	106	162	92	0	0	0	2	0	0	0	0	No	No
1589	43	Male	Elementary School	3	Rural	27.9488	101	135	33	99	174	92	0	3	4	2	1	0	0	0	No	No
1590	42	Female	High school	3	Rural	32.8743	95.2	141	72	119	245	96	0	3	4	0	1	0	0	0	No	No
1591	19	Female	High school	2	Rural	18.9393	71.2	115	83	108	235	105	0	0	0	0	1	0	0	0	No	No
1592	46	Female	Elementary School	3	Rural	22.1039	74.8	108	47	170	236	105	2	0	0	0	0	0	0	0	No	No
1593	38	Female	Elementary School	3	Rural	30.6329	96.9	378	34	106	199	109	0	3	4	0	0	0	0	0	Yes	Yes
1594	43	Female	High school	3	Rural	30.1204	100.5	168	50	147	247	109	0	3	4	0	1	0	0	0	Yes	Yes
1595	26	Male	Diploma or higher	3	Rural	20.4152	77	55	59	104	154	88	0	0	0	0	0	0	0	0	No	No
1596	48	Female	High school	3	Rural	26.3978	83.4	120	56	90	171	88	2	1	4	0	0	0	0	0	No	No
1597	46	Male	Elementary School	3	Rural	18.9997	73	135	53	131	218	119	2	0	0	0	1	0	0	0	No	No
1598	35	Female	High school	1	Rural	24.7024	80	107	51	78	166	99	0	0	4	0	0	0	0	0	No	No
1599	68	Male	Elementary School	3	Rural	17.2285	75.8	130	41	105	175	152	4	0	0	0	1	2	0	0	No	No
1600	43	Female	Elementary School	3	Rural	25.9629	91.2	333	44	122	236	108	0	1	4	0	0	0	0	0	Yes	Yes
1601	39	Female	Elementary School	3	Rural	30.7159	88.1	303	49	107	219	115	0	3	4	0	0	0	0	0	Yes	Yes
1602	72	Female	Elementary School	1	Rural	34.1154	110	103	65	71	157	149	4	3	4	0	1	2	0	0	Yes	Yes
1603	23	Female	High school	1	Rural	26.9203	89.3	186	56	164	281	106	0	1	4	0	1	0	0	0	Yes	Yes
1604	49	Male	Elementary School	3	Rural	20.5231	81	108	39	106	151	114	2	0	0	0	0	0	0	0	No	No
1605	29	Female	High school	3	Rural	25.6169	83					99	0	1	4	0	0	0	0	0	No	No
1606	58	Female	Elementary School	3	Rural	27.3856	91	47	67	136	203	75	3	3	4	0	0	0	0	0	No	No
1607	21	Female	Diploma or higher	3	Rural	19.5563	64	74	47	147	206	83	0	0	0	0	0	0	0	0	No	No
1608	36	Male	Diploma or higher	3	Rural	24.8909	87	231	35	131	242	91	0	0	0	2	0	0	0	0	No	No
1609	34	Female	Diploma or higher	3	Rural	26.2032	84	122	44	138	209	93	0	1	4	0	1	2	0	0	Yes	Yes
1610	65	Male	Elementary School	3	Rural	19.8413	75	172	46	119	183	120	4	0	0	0	0	0	0	0	No	No
1611	55	Female	Elementary School	3	Rural	21.4749	76.3	77	40	109	176	105	3	0	0	0	0	0	0	0	Yes	No
1612	28	Male	Elementary School	3	Rural	20.3992	70.5	69	52	125	195	102	0	0	0	2	0	0	0	0	No	No
1613	35	Female	Elementary School	3	Rural	45.5432	200	168	33	146	222	113	0	3	4	0	0	2	0	0	Yes	Yes
1614	34	Male	Elementary School	3	Rural	25.0426	87	351	33	81	168	93	0	1	0	0	0	0	0	0	No	No
1615	72	Male	Elementary School	3	Rural	25.3042	89	134	41	134	228	101	4	1	0	0	0	0	0	0	No	No
1616	67	Female	Elementary School	3	Rural	21.8225	75	132	47	142	216	83	4	0	0	0	0	2	0	0	No	No
1617	68	Female	Elementary School	1	Rural	21.1717	79.2					115	4	0	0	0	0	2	0	0	No	No
1618	41	Male	Elementary School	3	Rural	29.318	70.2					102	0	3	0	2	0	0	0	0	No	No
1619	29	Female	Elementary School	3	Rural	18.059	62					100	0	0	0	0	0	0	0	0	No	No
1620	77	Female	Elementary School	1	Rural	20.2111	69.5					98	4	0	0	2	1	0	0	0	No	No
1621	31	Male	High school	3	Rural	20.6151	79.2					88	0	0	0	2	0	0	0	0	No	No
1622	27	Female	High school	3	Rural	27.6669	70					102	0	3	0	0	0	0	0	0	No	No
1623	34	Female	High school	3	Rural	23.8896	78					262	0	0	0	2	0	0	0	0	No	No
1624	72	Male	Elementary School	3	Rural	22.1639	74.3					95	4	0	0	2	0	2	0	0	No	No
1625	49	Female	Elementary School	3	Rural	25.4011	69.7					99	2	1	0	0	1	0	0	0	No	No
1626	45	Male	Elementary School	3	Rural	21.7492	75.5					106	2	0	0	2	0	0	0	0	No	No
1627	40	Female	Elementary School	3	Rural	27.9779	84					95	0	3	4	0	0	0	0	0	No	No
1628	32	Male	Elementary School	3	Rural	24.7589	82.5					94	0	0	0	2	0	0	0	0	No	No
1629	27	Female	High school	3	Rural	19.7537	71.2					96	0	0	0	0	0	0	0	0	No	No
1630	72	Female	Elementary School	3	Rural	24.2099						97	4	0		2	0	0	0	0	No	No
1631	33	Female	Elementary School	3	Rural	22.0439	73					103	0	0	0	0	0	0	0	0	No	No
1632	41	Male	Elementary School	3	Rural	18.0876	62.9					89	0	0	0	2	1	0	0	0	No	No
1633	90	Male	Elementary School	3	Rural	20.1071	70					98	4	0	0	2	0	0	0	0	No	No
1634	57	Female	Elementary School	3	Rural	22.0472	79					115	3	0	0	2	0	2	0	0	No	No
1635	25	Male	High school	3	Rural	19.6122	70.1					96	0	0	0	0	0	0	0	0	No	No
1636	20	Female	High school	3	Rural	19.4542	72.4					97	0	0	0	0	0	0	0	0	No	No
1637	41	Male	Elementary School	3	Rural	23.0584	77					95	0	0	0	2	0	0	0	0	No	No
1638	32	Female	Elementary School	1	Rural	31.9242	72.2					88	0	3	0	0	0	0	0	0	No	No
1639	43	Male	High school	3	Rural	17.0422	70.2	123	46	151	231	114	0	0	0	0	1	0	0	0	No	No
1640	24	Female	High school	3	Rural	23.9785	77	105	48	128	188	96	0	0	0	0	1	0	0	0	No	No
1641	33	Male	High school	3	Rural	21.6852	74	468	25	82	200.6	98	0	0	0	2	1	0	0	0	No	No
1642	57	Female	Elementary School	3	Rural	21.1663	75.3	179	48	151	232	101	3	0	0	2	1	0	0	0	Yes	No
1643	61	Male	High school	3	Rural	24.0846	99.2	116	47	93	163.2	89	3	0	4	2	0	2	0	0	No	No
1644	60	Female	High school	3	Rural	29.1487	81.2	127	45	122	192.4	98	3	3	4	0	0	0	0	0	Yes	Yes
1645	24	Female	High school	3	Rural	22.8246	69	40	61	47	116	76	0	0	0	2	0	0	0	0	No	No
1646	26	Male	High school	3	Rural	21.0431	75.2	83	58	122	196.6	109	0	0	0	0	0	0	0	0	No	No
1647	29	Male	High school	3	Rural	18.7957	65.3	61	79	143	234.2	100	0	0	0	2	0	0	0	0	No	No
1648	29	Male	High school	3	Rural	18.9904	70.3	63	39	117	167	98	0	0	0	2	0	0	0	0	No	No
1649	48	Female	Elementary School	3	Rural	25.3718	95.2	383	28	101	190	93	2	1	4	2	1	2	0	0	Yes	Yes
1650	50	Female	High school	3	Rural	23.2122	100.2	126	35	96	147	101	2	0	4	0	0	0	0	0	Yes	Yes
1651	19	Female	High school	1	Rural	22.1761	80	39	63	92	162	93	0	0	4	0	0	0	0	0	No	No
1652	60	Female	Elementary School	3	Rural	24.1045	76.2	102	53	122	196	94	3	0	0	0	1	0	0	0	No	No
1653	47	Male	Elementary School	3	Rural	20.716	71	8	120	3	124.6	109	2	0	0	2	0	0	0	0	No	No
1654	36	Female	Elementary School	3	Rural	23.6946	67	74	52	157	223.8	90	0	0	0	0	0	2	0	0	No	No
1655	57	Male	Elementary School	3	Rural	23.5259	73.5	75	48	145	188	85	3	0	0	0	1	0	0	0	No	No
1656	49	Male	Elementary School	3	Rural	19.7695	69.5	74	58	112	170	101	2	0	0	0	0	2	0	0	No	No
1657	45	Female	Elementary School	3	Rural	25.2786	75	116	45	125	171	87	2	1	0	0	0	2	0	0	No	No
1658	45	Male	High school	3	Rural	24.5282	83	223	41	127	175	92	2	0	0	0	0	0	0	0	No	No
1659	42	Female	Elementary School	3	Rural	17.6364	66.9	65	60	127	186	105	0	0	0	0	0	0	0	0	No	No
1660	41	Male	Elementary School	3	Rural	25.1486	77	114	45	129	177	94	0	1	0	2	0	0	0	0	No	No
1661	42	Female	Elementary School	3	Rural	28.4808	87.9	142	34	7	185	89	0	3	4	0	0	0	0	0	Yes	Yes
1662	44	Female	Elementary School	3	Rural	25.0343	75.8	160	54	112	173	88	0	1	0	0	0	2	0	0	No	No
1663	24	Female	High school	3	Rural	24.1453	72	80	41	96	136	88	0	0	0	0	0	0	0	0	No	No
1664	39	Female	High school	3	Rural	20.4272	64					185	0	0	0	0	0	2	0	0	No	No
1665	45	Male	Elementary School	3	Rural	22.3651	75	148	49	119	178	114	2	0	0	0	0	0	0	0	No	No
1666	32	Male	High school	3	Rural	24.5411	83.5	95	49	133	184	82	0	0	0	0	1	0	0	0	No	No
1667	26	Female	High school	3	Rural	21.272	68.1	77	38	105	143	89	0	0	0	0	0	0	0	0	No	No
1668	52	Female	Elementary School	3	Rural	21.9868	68.5	88	41	122	177	89	2	0	0	0	0	0	0	0	No	No
1669	35	Male	Elementary School	3	Rural	22.528	80.2	166	42	136	198	93	0	0	0	2	0	0	0	0	No	No
1670	23	Female	Elementary School	3	Rural	19.4624	71.5					89	0	0	0	0	0	0	0	0	No	No
1671	39	Male	High school	3	Rural	18.0078	56.5	84	59	114	188	92	0	0	0	2	0	0	0	0	No	No
1672	37	Female	High school	3	Rural	31.5894	90.3	442	41	148	271	144	0	3	4	0	0	2	0	0	Yes	Yes
1673	26	Female	High school	3	Rural	27.5737	90					93	0	3	4	0	1	0	0	0	No	No
1674	66	Male	Elementary School	3	Rural	23.8714	87.5					93	4	0	0	0	0	2	0	0	No	No
1675	52	Female	Elementary School	3	Rural	31.2152	102	91	39	139	190	114	2	3	4	0	0	0	0	0	Yes	Yes
1676	67	Female	Elementary School	3	Rural	22.5723	70	65	45	131	188	100	4	0	0	2	0	0	0	0	Yes	No
1677	28	Male	Elementary School	3	Rural	20.1971	67.2	82	46	108	163	95	0	0	0	2	0	0	0	0	No	No
1678	42	Male	Elementary School	3	Rural	20.4977	78.2	94	45	114	175	99	0	0	0	0	0	0	0	0	No	No
1679	32	Female	Elementary School	3	Rural	23.3648	70	80	55	124	195	100	0	0	0	0	0	0	0	0	No	No
1680	60	Male	Elementary School	3	Rural	26.1003	95.5	232	37	86	159	96	3	1	4	2	0	0	0	0	Yes	Yes
1681	53	Female	Elementary School	3	Rural	35.468	102	134	37	136	199	115	2	3	4	0	0	2	0	0	Yes	Yes
1682	23	Male	High school	3	Rural	20.6398	60.3	48	56	175	236	103	0	0	0	2	0	0	0	0	No	No
1683	20	Female	High school	3	Rural	22.9166		483	40	129	240	97	0	0		2	0	0	0	0	No
1684	24	Male	Elementary School	3	Rural	17.546	65.5					82	0	0	0	2	0	0	0	0	No	No
1685	19	Female	Elementary School	3	Rural	16.5764	57.5					95	0	0	0	0	0	0	0	0	No	No
1686	67	Male	Elementary School	3	Rural	17.4564	66.7	67	50	76	139.4	131	4	0	0	2	0	2	0	0	No	No
1687	49	Female	Elementary School	3	Rural	20.5667	73.2	84	60	86	162.8	91	2	0	0	0	0	0	0	0	No	No
1688	57	Female	Elementary School	1	Rural	29.8628	97.2					349	3	3	4	2	1	2	5	0	Yes	Yes
1689	37	Male	High school	3	Rural	22.2519	73.5	54	59	122	191.8	85	0	0	0	2	0	0	0	0	No	No
1690	29	Female	High school	3	Rural	45.2126	75.2	54	53	130	193.8	96	0	3	0	0	0	0	0	0	No	No
1691	34	Male	Elementary School	3	Rural	19.9147	69	141	39	113	180.2	98	0	0	0	2	0	0	0	0	No	No
1692	30	Female	Elementary School	3	Rural	19.7483	63.2	64	53	105	164	83	0	0	0	0	0	2	0	0	No	No
1693	27	Male	Elementary School	3	Rural	21.1219	70.5	68	38	101	143	85	0	0	0	2	0	0	0	0	No	No
1694	32	Male	Elementary School	3	Rural	20.1415	63.7	63	41	98	151.6	98	0	0	0	2	0	0	0	0	No	No
1695	19	Female	High school	3	Rural	20.7164	50.6	106	53	114	188.2	102	0	0	0	0	0	0	0	0	No	No
1696	23	Male	Elementary School	3	Rural	18.1823	78	59	57	79	142	89	0	0	0	2	0	0	0	0	No	No
1697	19	Female	Elementary School	3	Rural	22.8938	70					95	0	0	0	0	0	0	0	0	No	No
1698	61	Male	Diploma or higher	3	Rural	19.4183	67	174	80	163	274	93	3	0	0	0	0	2	0	0	No	No
1699	30	Male	Diploma or higher	3	Rural	23.3283	74.8	76	49	121	176	91	0	0	0	0	0	0	0	0	No	No
1700	30	Female	Diploma or higher	3	Rural	24.5156	89.5	44	43	110	143	92	0	0	4	0	0	0	0	0	No	No
1701	46	Male	Elementary School	3	Rural	20.9024	76	188	46	136	204	91	2	0	0	2	1	0	0	0	No	No
1702	43	Female	Elementary School	3	Rural	28.6138	98.6	134	43	99	149	87	0	3	4	0	0	2	0	0	Yes	Yes
1703	59	Male	Elementary School	3	Rural	19.8788	79.3	142	68	87	185	86	3	0	0	0	0	0	0	0	No	No
1704	58	Female	Elementary School	3	Rural	22.9165	89.1	141	61	87	156	98	3	0	4	0	0	2	0	0	No	No
1705	91	Male	Elementary School	3	Rural	20.0248	76.3	159	71	262	363	103	4	0	0	0	1	0	0	0	No	No
1706	83	Female	Elementary School	3	Rural	33.5732	110.8	68	64	135	194	95	4	3	4	2	0	2	0	0	No	No
1707	46	Male	Elementary School	3	Rural	20.2664	72	91	52	149	193	97	2	0	0	0	0	0	0	0	No	No
1708	39	Male	Elementary School	3	Rural	22.5117	76.3	75	61	97	159	89	0	0	0	0	0	0	0	0	No	No
1709	36	Female	High school	3	Rural	28.8838	87.5	85	44	122	159	74	0	3	4	0	0	0	0	0	No	No
1710	50	Female	Elementary School	3	Rural	34.7748	98.9	193	52	154	251	88	2	3	4	0	1	2	0	0	Yes	Yes
1711	53	Male	Elementary School	3	Rural	19.8714	71.2	201	45	154	221	100	2	0	0	0	0	0	0	0	No	No
1712	43	Female	Elementary School	3	Rural	19.6366	73.4	83	65	146	216	92	0	0	0	0	0	0	0	0	No	No
1713	47	Male	Elementary School	3	Rural	20.9311	70	145	53	124	191	82	2	0	0	0	0	0	0	0	No	No
1714	45	Female	High school	3	Rural	21.8656	70.3	71	40	167	207	86	2	0	0	0	0	2	0	0	No	No
1715	39	Male	Elementary School	3	Rural	21.6497	73.2	115	43	134	176	87	0	0	0	0	0	0	0	0	No	No
1716	23	Female	Elementary School	3	Rural	29.1224	85.6	64	43	103	177	89	0	3	4	0	0	0	0	0	No	No
1717	64	Male	Elementary School	3	Rural	23.7248	76	84	58	170	215	112	3	0	0	0	0	2	0	0	No	No
1718	53	Female	Elementary School	3	Rural	38.1551	97.7	273	68	177	276	111	2	3	4	2	0	2	0	0	Yes	Yes
1719	24	Male	Elementary School	3	Rural	19.1602	69	79	53	109	157	91	0	0	0	0	0	0	0	0	No	No
1720	35	Female	Elementary School	3	Rural	24.3551	78.9	111	98	101	182	103	0	0	0	0	0	0	0	0	No	No
1721	48	Male	Elementary School	3	Rural	21.1069	73	55	69	101	166	92	2	0	0	2	0	0	0	0	No	No
1722	42	Female	Elementary School	3	Rural	32.2206	98.6	240	39	150	235	95	0	3	4	0	0	2	0	0	Yes	Yes
1723	50	Male	Elementary School	3	Rural	21.3363	76	61	53	153	218.2	91	2	0	0	0	1	0	0	0	No	No
1724	42	Female	Elementary School	1	Rural	27.8293	85.4	59	51	111	173.8	94	0	3	4	0	0	0	0	0	No	No
1725	20	Female	High school	1	Rural	21.5528	69	42	60	130	198.4	85	0	0	0	0	1	0	0	0	No	No
1726	86	Male	Elementary School	3	Rural	20.3857	80	73	34	102	150.6	96	4	0	0	0	1	2	0	0	No	No
1727	59	Male	Elementary School	3	Rural	25.1297	72.5	251	47	98	195.2	93	3	1	0	0	1	2	0	0	No	No
1728	54	Female	Elementary School	3	Rural	26.6733	88	365	32	87	192	151	2	1	4	0	1	0	0	0	Yes	Yes
1729	50	Male	High school	3	Rural	22.4359	75	157	53	153	237.4	102	2	0	0	0	1	0	0	0	No	No
1730	46	Female	Elementary School	3	Rural	34.5122	103.3	249	56	128	233.8	203	2	3	4	0	0	2	0	0	Yes	Yes
1731	85	Female	Elementary School	1	Rural	17.9799	72	120	49	130	203	116	4	0	0	0	1	0	0	0	Yes	No
1732	52	Male	Elementary School	3	Rural	25.0293	81	96	51	166	236.2	95	2	1	0	0	0	0	0	0	No	No
1733	48	Female	Elementary School	1	Rural	21.3127	76	76	56	184	255.2	95	2	0	0	0	0	0	0	0	No	No
1734	27	Male	High school	3	Rural	23.0877	78	175	53	132	220	99	0	0	0	0	1	0	0	0	No	No
1735	37	Male	High school	3	Rural	22.9677	85	123	52	121	197.6	93	0	0	0	0	0	0	0	0	No	No
1736	39	Female	Diploma or higher	3	Rural	25.4971	77.3	80	49	124	189	96	0	1	0	0	0	0	0	0	No	No
1737	45	Male	Elementary School	3	Rural	22.1881	71	48	53	106	168.6	93	2	0	0	0	1	0	0	0	No	No
1738	42	Female	Elementary School	1	Rural	23.8552	71	49	60	107	176.8	92	0	0	0	0	0	0	0	0	No	No
1739	22	Female	Diploma or higher	3	Rural	20.9962	70.2	60	75	88	175	86	0	0	0	0	0	0	0	0	No	No
1740	67	Male	Elementary School	3	Rural	19.0548	79.5	144	38	149	215.8	101	4	0	0	0	1	0	0	0	Yes	No
1741	51	Male	Elementary School	3	Rural	19.9839	73	121	51	135	210.2	99	2	0	0	0	1	0	0	5	No	No
1742	50	Female	Elementary School	1	Rural	23.8769	76	67	79	126	218.4	248	2	0	0	0	0	2	5	0	No	No
1743	18	Male	Elementary School	1	Rural	17.1547	65	58	40	84	135.6	96	0	0	0	0	1	0	0	5	No	No
1744	38	Female	Elementary School	3	Rural	24.4771	72	58	60	91	162.6	95	0	0	0	0	1	0	0	0	No	No
1745	38	Male	Elementary School	3	Rural	18.6084	72	176	48	110	193.2	93	0	0	0	0	1	0	0	0	No	No
1746	36	Female	Elementary School	3	Rural	19.9556	67	39	75	102	184.8	93	0	0	0	0	1	0	0	0	No	No
1747	32	Female	High school	1	Rural	23.2926	80.3	121	57	168	249.2	98	0	0	4	0	1	0	0	0	No	No
1748	64	Male	Elementary School	3	Rural	22.0866	83	128	52	135	212.6	98	3	0	0	0	1	0	0	0	No	No
1749	53	Female	Elementary School	1	Rural	26.9679	79.5	82	60	147	223.4	89	2	1	0	0	0	0	0	0	No	No
1750	33	Male	High school	3	Rural	23.5082	82.3	241	33	87	168.2	91	0	0	0	0	1	0	0	0	Yes	No
1751	23	Female	High school	1	Rural	22.1235	72.5	54	57	111	178.8	167	0	0	0	0	0	0	0	0	No	No
1752	54	Male	Elementary School	3	Rural	17.9554	74	219	39	60	142.8	117	2	0	0	0	1	0	0	0	Yes	No
1753	56	Male	Elementary School	3	Rural	24.5459	84.5	153	37	138	205.6	122	3	0	0	0	1	2	0	0	Yes	No
1754	48	Female	Elementary School	3	Rural	23.1867	71	138	57	117	201.6	97	2	0	0	0	0	0	0	0	No	No
1755	67	Female	Elementary School	3	Rural	22.6093	72.8	83	68	165	249.6	102	4	0	0	0	1	0	0	0	No	No
1756	52	Female	Elementary School	3	Rural	32.418	107	136	71	159	257.2	122	2	3	4	0	0	0	0	0	Yes	Yes
1757	58	Male	Elementary School	3	Rural	22.3774	79	60	47	156	215	98	3	0	0	0	0	0	0	0	No	No
1758	53	Female	Elementary School	1	Rural	27.804	99	123	55	161	240.6	94	2	3	4	0	0	2	0	0	No	No
1759	54	Male	Elementary School	3	Rural	21.4157	80.1	84	56	124	196.8	85	2	0	0	0	1	0	0	0	No	No
1760	52	Female	Elementary School	1	Rural	24.2787	73	44	67	140	215.8	85	2	0	0	0	0	0	0	0	No	No
1761	31	Female	Elementary School	3	Rural	22.5681	70	56	60	128	199.2	73	0	0	0	0	0	0	0	0	No	No
1762	45	Male	Elementary School	3	Rural	20.4817	80.1	374	30	108	212.8	95	2	0	0	0	0	2	0	0	Yes	No
1763	44	Female	Elementary School	1	Rural	31.3718	82.4	121	60	171	255.2	95	0	3	4	0	0	2	0	0	No	No
1764	44	Male	Elementary School	3	Rural	26.2703	86	147	32	95	156.4	110	0	1	0	0	0	0	0	0	No	No
1765	52	Male	Elementary School	3	Rural	26.5687	93.5	104	43	131	194.8	97	2	1	4	0	1	0	0	0	No	No
1766	53	Female	Elementary School	1	Rural	26.301	84	86	47	120	184.2	96	2	1	4	0	0	2	0	0	Yes	Yes
1767	37	Female	Elementary School	1	Rural	20.5142	66	80	56	138	210	87	0	0	0	0	0	0	0	0	No	No
1768	74	Male	Elementary School	3	Rural	20.4293	76.1	304	37	140	221	94	4	0	0	0	0	0	0	0	Yes	No
1769	63	Female	Elementary School	1	Rural	22.9199	65	101	60	123	175	94	3	0	0	0	0	0	0	0	No	No
1770	56	Male	Elementary School	3	Rural	21.3857	73.2	257	63	200	312	101	3	0	0	0	0	0	0	0	Yes	No
1771	47	Female	Elementary School	3	Rural	26.9806	81.2	55	39	118	144	110	2	1	4	0	0	0	0	0	Yes	Yes
1772	38	Male	Elementary School	3	Rural	21.282	72.4	110	45	99	148	91	0	0	0	0	0	0	0	0	No	No
1773	36	Female	High school	3	Rural	25.1866	81.2	77	59	118	173	102	0	1	4	0	0	0	0	0	No	No
1774	62	Male	Elementary School	3	Rural	18.8631	67.9	55	47	129	173	134	3	0	0	0	0	0	0	5	No	No
1775	54	Female	Elementary School	3	Rural	25.1141	84.8	148	50	190	234	119	2	1	4	0	0	2	5	0	Yes	Yes
1776	23	Female	High school	1	Rural	17.3368	63	64	57	88	136	83	0	0	0	0	0	0	0	5	No	No
1777	55	Male	High school	3	Rural	21.5749	70.2	135	44	240	299	98	3	0	0	2	0	0	0	0	No	No
1778	53	Female	High school	1	Rural	27.5563	80.1	64	46	143	183	89	2	3	4	0	0	0	0	0	Yes	Yes
1779	44	Male	Elementary School	3	Rural	20.9947	79.7	136	52	141	199	88	0	0	0	0	0	0	0	0	No	No
1780	41	Female	Elementary School	3	Rural	30.6267	68.5	185	44	107	161	91	0	3	0	0	0	0	0	0	Yes	No
1781	77	Male	Elementary School	3	Rural	16.577	67.2	136	52	167	234	96	4	0	0	0	0	0	0	0	No	No
1782	63	Female	Elementary School	1	Rural	23.8708	68.1	75	61	130	183	93	3	0	0	0	0	0	0	0	No	No
1783	37	Male	High school	3	Rural	20.509	73	89	44	107	149	98	0	0	0	0	0	0	0	0	No	No
1784	33	Female	Elementary School	1	Rural	24.8886	83.7	93	43	82	128	96	0	0	4	0	0	0	0	0	No	No
1785	88	Male	Elementary School	3	Rural	23.0803	78.2	74	46	110	160	106	4	0	0	0	0	0	0	0	No	No
1786	69	Female	Elementary School	1	Rural	22.1574	74.8	91	50	130	182	95	4	0	0	0	0	0	0	0	No	No
1787	40	Male	High school	3	Rural	19.3544	62.5	130	45	168	218	90	0	0	0	0	0	0	0	0	No	No
1788	47	Male	Elementary School	3	Rural	20.8655	68	55	56	101	149	86	2	0	0	0	0	0	0	0	No	No
1789	41	Female	High school	1	Rural	20.9656	77.7	84	54	108	169	87	0	0	0	0	0	0	0	0	No	No
1790	22	Male	High school	3	Rural	19.5434	62.8	85	45	98	139	85	0	0	0	0	0	0	0	0	No	No
1791	44	Male	Elementary School	3	Rural	24.5619	84.4	115	43	143	193	85	0	0	0	0	0	0	0	0	No	No
1792	44	Female	High school	1	Rural	26.8832	76	82	58	140	201	98	0	1	0	0	0	0	0	0	No	No
1793	49	Male	Elementary School	3	Rural	25.8976	83	171	47	110	182	89	2	1	0	0	0	0	0	0	No	No
1794	40	Female	Elementary School	1	Rural	29.6273	87.2					93	0	3	4	0	0	0	0	0	No	No
1795	38	Female	Elementary School	1	Rural	29.751	91	63	54	145	198	87	0	3	4	0	0	2	0	0	No	No
1796	67	Female	Elementary School	3	Rural	23.1091	87	106	51	147	206	100	4	0	4	0	0	2	0	0	Yes	Yes
1797	46	Male	High school	3	Rural	25.1644	86.8	137	46	138	188	93	2	1	0	0	0	0	0	0	No	No
1798	40	Female	High school	3	Rural	21.8919	68	90	59	140	206	86	0	0	0	0	0	0	0	0	No	No
1799	65	Male	Elementary School	3	Rural	18.9218	65.3	112	48	87	135	89	4	0	0	0	0	0	0	0	No	No
1800	41	Female	High school	1	Rural	26.8976	87.3	67	46	137	179	97	0	1	4	0	0	0	0	0	Yes	Yes
1801	25	Female	High school	1	Rural	24.4443	78.7	80	48	102	146	91	0	0	0	0	0	0	0	0	No	No
1802	38	Female	High school	3	Rural	22.5514	71.8	38	64	56	117	78	0	0	0	0	0	0	0	0	No	No
1803	71	Male	Elementary School	3	Rural	19.3289	65	61	55	140	200	103	4	0	0	0	0	0	0	0	No	No
1804	64	Female	Elementary School	3	Rural	21.6459	72.5	95	57	172	238	94	3	0	0	0	0	0	0	0	No	No
1805	31	Male	High school	3	Rural	20	68.1	86	64	137	205	80	0	0	0	0	0	0	0	0	No	No
1806	27	Female	High school	3	Rural	20.8991	67.2	67	51	130	192	78	0	0	0	0	0	0	0	0	No	No
1807	46	Male	Elementary School	3	Rural	18.7656	66.8	99	49	116	174	89	2	0	0	0	0	0	0	0	No	No
1808	36	Female	Elementary School	3	Rural	18.3521	65	71	44	134	167	79	0	0	0	0	0	0	0	0	No	No
1809	59	Male	Elementary School	3	Rural	18.4385	65.5	84	49	147	199	95	3	0	0	0	0	2	0	0	No	No
1810	57	Female	Elementary School	1	Rural	19.6898	72.1	113	55	134	193	89	3	0	0	0	0	0	0	0	No	No
1811	35	Male	High school	3	Rural	21.0565	70.9	96	47	85	133	89	0	0	0	0	0	0	0	0	No	No
1812	31	Female	High school	1	Rural	20.8949	65.5	70	60	73	135	81	0	0	0	0	0	0	0	0	No	No
1813	63	Male	High school	3	Rural	21.8992	82.5	236	40	117	194	94	3	0	0	0	0	2	0	0	No	No
1814	57	Female	Elementary School	3	Rural	18.0106	57.5	50	71	83	159	87	3	0	0	0	0	0	0	0	No	No
1815	59	Male	Elementary School	3	Rural	22.2167	77.7					96	3	0	0	0	0	0	0	0	No	No
1816	49	Female	Elementary School	1	Rural	22.176	70					83	2	0	0	0	0	2	0	0	No	No
1817	40	Female	Elementary School	3	Rural	19.9549	62.1	87	44	65	115	84	0	0	0	0	0	0	0	0	No	No
1818	52	Male	High school	3	Rural	22.712	79.8	159	39	197	253	96	2	0	0	2	0	0	0	0	No	No
1819	47	Female	High school	3	Rural	22.8608	66	53	40	77	111	92	2	0	0	0	0	0	0	0	No	No
1820	33	Male	High school	3	Rural	18.3033	71.3	75	52	118	174	97	0	0	0	0	0	0	0	0	No	No
1821	32	Female	Elementary School	1	Rural	24.3994	68	74	71	147	217	92	0	0	0	0	0	0	0	0	No	No
1822	38	Male	Elementary School	1	Rural	20.4223	73.5	101	49	146	195	91	0	0	0	2	1	0	0	0	No	No
1823	36	Female	Elementary School	3	Rural	25.3926	64.4	46	73	106	173	89	0	1	0	2	0	0	0	0	No	No
1824	49	Female	Elementary School	1	Rural			70	36	176	205	126	2			0	0	0	0	0	Yes
1825	40	Male	Elementary School	3	Rural	27.8863	92	308	46	137	210	93	0	3	4	2	1	0	0	0	Yes	Yes
1826	31	Female	High school	1	Rural	26.7611	78	217	49	160	224	92	0	1	0	0	0	0	0	0	Yes	No
1827	67	Female	Elementary School	1	Rural	20.8718	56.6	89	84	184	270	96	4	0	0	0	0	0	0	0	No	No
1828	24	Female	High school	1	Rural	29.6443	90.5	411	36	143	224	90	0	3	4	0	0	0	0	0	Yes	Yes
1829	42	Male	Elementary School	3	Rural	23.699	79.1	76	48	99	148	87	0	0	0	2	1	0	0	0	No	No
1830	36	Female	High school	1	Rural	36.1199	107	116	60	110	177	89	0	3	4	0	0	2	0	0	No	No
1831	59	Male	Elementary School	3	Rural	24.9531	75	58	58	140	210	89	3	0	0	0	0	0	0	0	No	No
1832	46	Female	High school	1	Rural	27.9862	95	89	59	71	152	85	2	3	4	0	0	0	0	0	No	No
1833	47	Male	Elementary School	3	Rural	17.9991	70	95	62	173	242	109	2	0	0	0	1	0	0	0	No	No
1834	43	Female	Elementary School	1	Rural	29.2933	92.1	72	59	129	186	84	0	3	4	0	0	0	0	0	No	No
1835	59	Male	Elementary School	3	Rural	20.3991	78	81	57	102	160	92	3	0	0	0	0	0	0	0	No	No
1836	57	Female	Elementary School	1	Rural	17.269	63.1	90	68	67	145	95	3	0	0	0	0	2	0	0	No	No
1837	39	Male	Elementary School	3	Rural	21.5445	80.5	71	65	106	175	88	0	0	0	0	0	0	0	0	No	No
1838	26	Female	Elementary School	1	Rural	23.8725	80					95	0	0	4	0	0	0	0	0	No	No
1839	52	Male	Elementary School	3	Rural	26.42	86					92	2	1	0	0	1	0	0	0	No	No
1840	57	Female	Elementary School	1	Rural	27.7153	70.9	249	42	152	211	200	3	3	0	0	1	2	0	0	Yes	No
1841	18	Female	Elementary School	1	Rural	31.2754	85	61	54	135	179	93	0	3	4	0	1	0	0	0	No	No
1842	34	Male	Elementary School	3	Rural	19.6403	67.9					93	0	0	0	0	0	0	0	0	No	No
1843	29	Female	High school	1	Rural	17.7422		65	75	84	147	95	0	0		0	0	0	0	0	No	No
1844	27	Female	High school	1	Rural	20.6877	70	46	48	112	146	91	0	0	0	0	0	0	0	0	No	No
1845	62	Female	Elementary School	1	Rural	23.9924	86	213	45	115	182	92	3	0	4	0	0	2	0	0	Yes	Yes
1846	49	Female	Elementary School	1	Rural	27.5988	91	164	53	198	260	211	2	3	4	0	0	2	0	0	Yes	Yes
1847	49	Male	High school	3	Rural	22.3939	80.5	82	64	136	203	84	2	0	0	0	0	0	0	0	No	No
1848	44	Female	Elementary School	1	Rural	32.4645	100.1	74	57	142	191	84	0	3	4	0	1	0	0	0	No	No
1849	59	Female	Elementary School	3	Rural	21.8991	76.5	88	68	127	184	89	3	0	0	0	0	2	0	0	No	No
1850	61	Female	Elementary School	3	Rural	27.1459	96.2	139	56	154	220	131	3	3	4	0	0	0	0	0	No	No
1851	30	Male	High school	3	Rural	20.4123	60.2	109	40	92	137	86	0	0	0	0	1	0	0	0	No	No
1852	26	Female	High school	3	Rural	28.9075	90	90	38	110	150	88	0	3	4	0	0	0	0	0	Yes	Yes
1853	50	Male	High school	3	Rural	25.386	90.1	173	31	83	125	110	2	1	4	0	1	2	0	0	Yes	Yes
1854	54	Male	High school	3	Rural	23.6624	80	88	51	102	157	91	2	0	0	2	0	2	0	0	No	No
1855	44	Female	Elementary School	1	Rural	26.5687	82	201	40	107	171	87	0	1	4	0	1	2	0	0	Yes	Yes
1856	60	Male	High school	3	Rural	26.0053	97	141	49	165	212	92	3	1	4	0	0	2	0	0	No	No
1857	58	Female	High school	1	Rural	19.5337	73	89	51	84	142	99	3	0	0	0	0	0	0	0	No	No
1858	32	Female	Diploma or higher	3	Rural	30.7362	94.5	112	48	139	192	87	0	3	4	0	0	0	0	0	No	No
1859	61	Female	High school	1	Rural	25.4696	80.8	81	55	111	166	89	3	1	4	2	0	0	0	0	No	No
1860	42	Male	High school	3	Rural	22.724	79	81	61	171	239	104	0	0	0	0	0	0	0	0	No	No
1861	38	Female	High school	3	Rural	23.4931	88.5	56	45	138	170	85	0	0	4	0	0	0	0	0	No	No
1862	77	Male	High school	3	Rural	19.7182	70.5	128	43	119	184	129	4	0	0	0	1	2	5	0	No	No
1863	71	Female	High school	3	Rural	27.6121	104.1	147	74	147	228	111	4	3	4	2	0	0	0	5	Yes	Yes
1864	31	Female	High school	3	Rural			356	32	88	166	94	0			0	0		0	5	No
1865	27	Female	High school	3	Rural	18.8897	69.5	66	62	121	182	93	0	0	0	0	1	0	0	5	No	No
1866	28	Male	High school	3	Rural	18.5853	70.1	136	33	116	155	86	0	0	0	0	0	0	0	0	No	No
1867	58	Female	Elementary School	1	Rural	17.4337	60.1	108	38	105	146	88	3	0	0	0	0	0	0	0	No	No
1868	18	Male	High school	1	Rural	19.2711	70.3	49	56	91	145	87	0	0	0	2	0	0	0	0	No	No
1869	30	Male	High school	3	Rural	20.5619	71	81	50	87	136	89	0	0	0	2	0	0	0	0	No	No
1870	20	Female	High school	1	Rural	21.3993	73.4	65	42	121	152	86	0	0	0	0	0	0	0	0	No	No
1871	53	Male	Diploma or higher	3	Rural	27.6306	86	173	55	116	190	106	2	3	0	0	0	0	0	0	Yes	No
1872	43	Male	High school	3	Rural	32.3148	100.5	56	49	137	181	88	0	3	4	2	0	0	0	0	No	No
1873	38	Female	Diploma or higher	3	Rural	27.2403	91.8	108	52	121	179	99	0	3	4	0	0	0	0	0	No	No
1874	33	Female	High school	1	Rural	25.8051	85.5					79	0	1	4	0	0	0	0	0	No	No
1875	39	Female	High school	3	Rural	23.5215	81.7	67	46	102	138	92	0	0	4	0	0	0	0	0	No	No
1876	33	Male	High school	3	Rural	26.3609	89.5	44	58	106	172.8	106	0	1	0	2	0	0	0	0	No	No
1877	63	Female	Elementary School	1	Rural	18.7666	65					107	3	0	0	0	0	0	0	0	No	No
1878	49	Male	High school	3	Rural	21.0325	79.2	76	58	123	196.2	111	2	0	0	2	1	0	0	0	No	No
1879	50	Male	Elementary School	3	Rural	25.3187	83	201	39	129	236	88	2	1	0	2	1	0	0	0	No	No
1880	61	Female	Elementary School	1	Rural	24.2983	82	101	61	138	219.2	103	3	0	4	0	0	2	0	0	Yes	Yes
1881	48	Male	High school	3	Rural	25.916	92	102	54	180	257	86	2	1	4	0	0	0	0	0	No	No
1882	44	Female	High school	3	Rural	27.4109	83.4	42	42	44	88	84	0	3	4	0	0	2	0	0	Yes	Yes
1883	35	Male	High school	3	Rural	17.5713	80	66	47	91	145	104	0	0	0	2	0	0	0	0	No	No
1884	39	Female	High school	1	Rural	20.1072	68.5	53	60	121	174	95	0	0	0	0	0	0	0	0	No	No
1885	62	Male	High school	3	Rural	19.3798	70	179	75	192	287	95	3	0	0	0	0	0	0	0	No	No
1886	54	Female	Elementary School	1	Rural	20.4671	81.3	38	56	78	133	96	2	0	4	0	0	0	0	0	No	No
1887	38	Male	Elementary School	3	Rural	20.7645	76.5	129	54	141	207	100	0	0	0	0	0	0	0	0	No	No
1888	31	Female	Elementary School	1	Rural	22.7803	77	83	50	124	174	98	0	0	0	0	0	0	0	0	No	No
1889	74	Male	Elementary School	3	Rural	22.3806	87.7	91	58	143	210	97	4	0	0	2	1	0	0	0	No	No
1890	59	Male	Elementary School	3	Rural	19.5389	78.2	97	40	103	153	92	3	0	0	2	1	0	0	0	No	No
1891	52	Female	Elementary School	3	Rural	18.4264	73	92	48	140	185	91	2	0	0	2	0	0	0	0	No	No
1892	30	Female	High school	1	Rural	24.9654	78	42	60	102	161	93	0	0	0	0	0	0	0	0	No	No
1893	29	Female	Elementary School	1	Rural	21.4795	73.5	58	47	85	125	118	0	0	0	0	0	0	5	0	No	No
1894	35	Male	Elementary School	3	Rural	20.5098	70.4	105	40	97	138	87	0	0	0	0	0	2	0	0	No	No
1895	36	Male	High school	3	Rural	17.4077	74	59	41	108	148	79	0	0	0	2	0	0	0	0	No	No
1896	33	Female	High school	1	Rural	22.321	68.5	76	49	99	141	102	0	0	0	0	0	0	0	0	Yes	No
1897	42	Male	Elementary School	3	Rural	27.755	87	125	43	71	121	91	0	3	0	2	0	2	0	0	No	No
1898	41	Female	High school	1	Rural	26.997	83	91	51	158	209	82	0	1	4	0	0	0	0	0	No	No
1899	66	Male	Elementary School	3	Rural	19.9487	73	78	55	109	166	91	4	0	0	2	0	0	0	0	No	No
1900	43	Female	Elementary School	3	Rural	23.0236	82	76	40	109	151	89	0	0	4	0	0	0	0	0	No	No
1901	24	Male	Elementary School	3	Rural	22.0123	75	137	46	123	190	100	0	0	0	2	0	0	0	0	No	No
1902	27	Male	Elementary School	3	Rural	21.7686	70.9	35	66	108	183	88	0	0	0	2	0	0	0	0	No	No
1903	20	Female	Elementary School	1	Rural	28.4013	89	59	49	158	198	82	0	3	4	0	0	0	0	0	No	No
1904	43	Male	Elementary School	3	Rural	20.8378	60.9	96	44	101	144	85	0	0	0	2	1	0	0	0	No	No
1905	30	Female	Elementary School	1	Rural	27.538	81	73	42	111	154	91	0	3	4	0	0	0	0	0	Yes	Yes
1906	37	Female	Elementary School	3	Urban	26.05	80	86	48	201	236	91	0	1	4	0	0	0	0	0	No	No
1907	64	Female	Elementary School	3	Urban	23.6315	81	72	62	166	217	84	3	0	4	0	1	2	0	0	No	No
1908	50	Female	High school	3	Urban	28.1842	89	149	47	176	215	92	2	3	4	0	0	2	0	0	Yes	Yes
1909	27	Female	Diploma or higher	3	Urban	20.5231	71.4	73	57	129	176	94	0	0	0	0	0	0	0	0	No	No
1910	62	Female	Elementary School	1	Urban	21.6415	68	158	72	206	279	98	3	0	0	0	0	2	0	0	No	No
1911	72	Male	High school	3	Urban	24.6891	81	72	52	139	195	102	4	0	0	0	0	2	0	0	No	No
1912	67	Female	Diploma or higher	3	Urban	21.9869	78	105	56	116	172	103	4	0	0	0	0	2	0	0	No	No
1913	75	Male	Elementary School	1	Urban	22.6129	74	61	63	92	149	99	4	0	0	0	1	0	0	0	No	No
1914	33	Female	High school	1	Urban	24.6218	78	48	77	110	175	95	0	0	0	0	0	0	0	0	No	No
1915	35	Female	High school	1	Urban	27.3617	83.1	49	52	148	183	93	0	3	4	0	0	0	0	0	No	No
1916	59	Male	High school	3	Urban	22.354	84.4	108	45	154	203	97	3	0	0	0	1	0	0	0	No	No
1917	52	Female	Elementary School	1	Urban	30.3934	97.5	160	57	229	300	255	2	3	4	0	1	0	5	0	Yes	Yes
1918	34	Male	High school	3	Urban	19.3123	69.1	60	49	76	117	84	0	0	0	0	1	0	0	5	No	No
1919	70	Male	Elementary School	1	Urban	17.5952	70.2	121	39	168	213	68	4	0	0	0	0	0	0	0	No	No
1920	63	Female	Elementary School	1	Urban	31.2942	95	359	33	173	250	156	3	3	4	0	0	0	0	0	Yes	Yes
1921	79	Male	High school	3	Urban	19.0945	80.1	179	39	165	232	105	4	0	0	0	0	0	0	0	Yes	No
1922	75	Female	High school	1	Urban	21.8323	81	122	78	146	239	93	4	0	4	0	0	0	0	0	No	No
1923	53	Male	High school	3	Urban	25.1284	59.9	144	41	179	230	105	2	1	0	0	0	2	0	0	No	No
1924	46	Female	Diploma or higher	3	Urban	27.8833	90.2	169	52	140	208	101	2	3	4	0	0	2	0	0	Yes	Yes
1925	59	Male	Elementary School	3	Rural	16.6972	64	169	34	118	169	90	3	0	0	0	0	0	0	0	Yes	No
1926	55	Female	Elementary School	3	Rural	20.5882	74.5	109	50	125	180	97	3	0	0	0	0	0	0	0	No	No
1927	30	Male	High school	3	Rural	19.8559	68.1	114	47	102	158	85	0	0	0	0	0	0	0	0	No	No
1928	23	Female	High school	1	Rural	23.7524	84	157	42	118	163	88	0	0	4	0	0	0	0	0	Yes	Yes
1929	42	Male	Elementary School	3	Rural	20.4373	71.8	122	29	124	166	89	0	0	0	0	0	0	0	0	No	No
1930	35	Female	High school	3	Rural	25.974	73.4	68	54	126	180	91	0	1	0	0	0	0	0	0	No	No
1931	38	Male	High school	3	Rural	19.5746	67	65	59	175	223	93	0	0	0	2	0	0	0	0	No	No
1932	23	Male	High school	3	Rural	19.2546	67.5	101	43	100	146	86	0	0	0	0	1	0	0	0	No	No
1933	20	Female	High school	1	Rural	19.3767	63.4	44	49	78	126	89	0	0	0	0	0	0	0	0	No	No
1934	43	Male	Elementary School	3	Rural	20.9637	72					102	0	0	0	0	0	0	0	0	No	No
1935	37	Female	Elementary School	3	Rural	25.4725	97.3	131	34	88	125	87	0	1	4	0	0	2	0	0	Yes	Yes
1936	45	Female	Elementary School	3	Rural	25.36	90.8	93	53	148	205	88	2	1	4	0	0	0	0	0	No	No
1937	30	Female	Elementary School	1	Rural	24.3796	83.5	65	44	100	139	77	0	0	4	0	0	0	0	0	Yes	Yes
1938	22	Male	High school	3	Rural	18.1359	66	160	38	117	173	82	0	0	0	2	0	0	0	0	No	No
1939	47	Female	Elementary School	3	Rural	17.4997	62	127	51	97	150	90	2	0	0	0	0	0	0	0	No	No
1940	18	Female	High school	1	Rural	18.0717	65.2	202	52	105	161	89	0	0	0	0	0	0	0	0	No	No
1941	68	Female	Elementary School	3	Rural	17.4275	68.2	138	41	140	189	91	4	0	0	0	0	2	0	0	No	No
1942	33	Female	Elementary School	1	Rural	34.4779	94.5	118	62	155	214	85	0	3	4	0	1	2	0	0	No	No
1943	41	Female	High school	3	Rural	20.7501	73.7	55	73	132	196	86	0	0	0	0	0	0	0	5	No	No
1944	34	Female	High school	3	Rural	24.0416	76.7	240	32	180	219	97	0	0	0	0	1	0	0	0	Yes	No
1945	52	Male	Elementary School	3	Rural	18.6166	69	325	47	126	199	97	2	0	0	0	0	2	0	0	No	No
1946	47	Female	Elementary School	3	Rural	25.3277	98.5	111	42	155	191	91	2	1	4	0	0	0	0	0	Yes	Yes
1947	18	Female	High school	2	Rural	18.4119	70.3	91	56	88	139	85	0	0	0	0	0	0	0	0	No	No
1948	28	Female	Elementary School	1	Rural	21.8514	72.4	83	50	120	161	86	0	0	0	0	0	0	0	0	No	No
1949	28	Female	High school	1	Rural	26.1417	90.5	136	41	127	187	102	0	1	4	0	0	0	0	0	Yes	Yes
1950	57	Female	Elementary School	3	Rural	35.5973	115.2	211	35	114	158	96	3	3	4	0	1	2	0	0	Yes	Yes
1951	44	Female	High school	1	Rural	30.8698	93.9	103	39	147	189	102	0	3	4	0	1	0	0	5	Yes	Yes
1952	56	Male	Elementary School	3	Rural	22.9472	89.5	208	30	103	151	90	3	0	0	0	1	0	0	0	No	No
1953	44	Female	Elementary School	3	Rural	25.8339	80	120	56	122	171	85	0	1	4	0	0	2	0	0	No	No
1954	41	Male	High school	3	Rural	21.8199	78.2	143	37	113	156	99	0	0	0	0	0	0	0	0	No	No
1955	52	Male	High school	3	Rural	21.2993	78	112	39	144	178	82	2	0	0	0	1	0	0	0	No	No
1956	50	Female	Elementary School	3	Rural	24.0272	78.8	115	53	138	186	87	2	0	0	0	1	0	0	0	No	No
1957	20	Female	High school	1	Rural	21.6083	82	164	36	81	119	89	0	0	4	0	0	0	0	0	Yes	Yes
1958	69	Female	Elementary School	3	Rural	18.3257	70	59	54	135	182	101	4	0	0	0	0	0	0	0	No	No
1959	49	Male	Elementary School	3	Rural	24.5625	85.1	167	37	135	175	90	2	0	0	0	1	0	0	0	Yes	No
1960	44	Female	High school	1	Rural	25.2536	76.9	59	68	117	172	85	0	1	0	0	0	0	0	0	No	No
1961	52	Female	Elementary School	1	Rural	15.7215	58.3	297	34	129	212	105	2	0	0	0	1	0	5	0	Yes	No
1962	18	Male	High school	2	Rural	18.3546	65	95	46	55	101	92	0	0	0	0	1	0	0	5	No	No
1963	42	Female	High school	1	Rural	23.7009	72.1	39	56	76	119	87	0	0	0	0	0	0	0	0	No	No
1964	65	Male	Elementary School	3	Rural	18.8663	70.5	47	58	118	165	87	4	0	0	0	0	0	0	0	No	No
1965	52	Female	Elementary School	3	Rural	23.3993	86.5	90	51	145	191	95	2	0	4	0	0	2	0	0	No	No
1966	19	Male	High school	3	Rural	19.662	73.3	68	43	111	145	93	0	0	0	0	0	0	0	0	No	No
1967	48	Male	Elementary School	3	Rural	19.5539	72.6	131	43	151	205	94	2	0	0	0	1	2	0	0	No	No
1968	37	Female	High school	1	Rural	22.3126	72.1	90	61	78	138	80	0	0	0	0	0	0	0	0	No	No
1969	49	Male	Diploma or higher	3	Rural	24.1261	82.1	575	30	112	200	97	2	0	0	2	0	0	0	0	Yes	No
1970	42	Female	Diploma or higher	1	Rural	28.346	85.5	85	52	206	261	114	0	3	4	0	0	2	0	0	Yes	Yes
1971	18	Male	High school	2	Rural	16.6736	50	77	64	122	186	90	0	0	0	0	1	0	0	0	No	No
1972	32	Male	High school	3	Rural	25.2249	92.2	234	41	153	219	99	0	1	4	0	1	0	0	0	No	No
1973	46	Female	Elementary School	3	Rural	21.5671	81.8	102	65	116	177	99	2	0	4	0	0	0	0	0	No	No
1974	61	Male	Elementary School	3	Rural	19.8573	76.2	127	49	142	199	89	3	0	0	0	0	0	0	0	No	No
1975	36	Male	High school	3	Rural	19.3789	77	113	49	99	152	86	0	0	0	0	0	0	0	0	No	No
1976	26	Female	High school	1	Rural	22.8429	72	238	39	157	217	90	0	0	0	0	0	0	0	0	Yes	No
1977	66	Male	Elementary School	3	Rural	18.1303	71	163	54	188	256	88	4	0	0	2	0	0	0	0	No	No
1978	60	Female	Elementary School	1	Rural	25.3371	83.3	156	48	139	201	95	3	1	4	0	0	2	0	0	Yes	Yes
1979	37	Male	High school	3	Rural	18.6372	64.5	208	51	159	229	92	0	0	0	2	0	0	0	0	No	No
1980	36	Male	High school	3	Rural	22.1218	78.7	102	46	180	234	88	0	0	0	0	1	0	0	0	No	No
1981	32	Female	High school	1	Rural	26.1036	78.5	169	55	165	231	85	0	1	0	0	1	0	0	0	No	No
1982	38	Male	High school	3	Rural	25.9421	86.6	134	39	90	131	101	0	1	0	0	1	0	0	0	No	No
1983	73	Male	Elementary School	3	Rural	16.005	61.5	54	69	114	178	126	4	0	0	0	1	0	0	0	No	No
1984	30	Female	Diploma or higher	3	Rural	17.1403	53.8	47	70	130	197	92	0	0	0	0	0	0	0	0	No	No
1985	28	Male	Elementary School	3	Rural	21.6491	72.3	232	39	154	214	88	0	0	0	0	1	0	0	0	No	No
1986	32	Female	High school	3	Rural	28.4823	90.6	49	77	129	203	100	0	3	4	0	0	0	0	0	Yes	Yes
1987	53	Male	Elementary School	3	Rural	20.6314	68.5	162	45	120	175	94	2	0	0	0	0	2	0	0	No	No
1988	50	Female	Elementary School	1	Rural	22.8741	70.1	111	55	94	148	87	2	0	0	0	0	0	0	0	No	No
1989	19	Female	High school	2	Rural	23.3517	68.5	92	69	77	147	84	0	0	0	0	1	0	0	0	No	No
1990	61	Male	High school	3	Rural	25.2823	81.9	53	54	115	164	92	3	1	0	0	0	2	0	0	No	No
1991	59	Female	High school	1	Rural	27.7465	95.5	138	58	169	237	97	3	3	4	0	0	2	0	0	No	No
1992	73	Male	Elementary School	3	Rural	16.1866	69.5	112	73	146	228	98	4	0	0	2	0	0	0	0	No	No
1993	43	Female	Elementary School	1	Rural	33.1196	90.8	109	53	108	163	86	0	3	4	0	0	2	0	0	No	No
1994	57	Male	Elementary School	3	Rural	26.5565	80	63	43	117	164	184	3	1	0	0	0	0	0	0	No	No
1995	54	Female	Elementary School	1	Rural	22.8653	82.3	208	51	164	235	201	2	0	4	0	1	0	0	0	Yes	Yes
1996	18	Male	High school	2	Rural	22.7933	55.1	50	38	112	145	98	0	0	0	2	0	0	0	0	No	No
1997	48	Male	Elementary School	3	Rural	22.1951	68	232	33	82	125	82	2	0	0	0	1	0	0	0	No	No
1998	34	Male	High school	3	Rural	20.1038	80.5	74	42	117	158	92	0	0	0	0	1	0	0	0	No	No
[truncated: 23,434 more rows]
